# Supplementary material for: Common and divergent gene regulatory networks control injury-induced and developmental neurogenesis in zebrafish retina
Source: Nat Commun. 2023 Dec 20;14:8477. doi: 10.1038/s41467-023-44142-w (PMC10733277; doi:10.1038/s41467-023-44142-w)
Supplement: Supplementary file 6 — Supplemental Dataset 3 [file 41467_2023_44142_MOESM6_ESM.xlsx]

## Sheet: contents
Supplemental Dataset 4: Genes selectively expressed in each of the cell types in snRNA-seq and scRNA-Seq injury datasets.
table1: Genes enriched in each of the cell types (snRNA-Seq data)
table2: Genes enriched in each of the cell types (scRNA-Seq data)

## Sheet: table1
Gene	Celltype	p_val	avg_log2FC	pct.1	pct.2	p_val_adj
ENSDARG00000040295~~apoeb	Rest MG	0	5.8944	0.929	0.018	0
ENSDARG00000023713~~aqp1a.1	Rest MG	0	4.60619	0.992	0.002	0
ENSDARG00000101584~~CU467822.2	Rest MG	0	4.53554	1	0.096	0
ENSDARG00000102453~~slc1a2b	Rest MG	0	4.47838	1	0.02	0
ENSDARG00000038166~~hyal6	Rest MG	0	4.23984	1	0.009	0
ENSDARG00000071692~~prex2	Rest MG	0	4.16534	1	0.03	0
ENSDARG00000036558~~col18a1a	Rest MG	0	4.07264	1	0.039	0
ENSDARG00000093549~~selenop	Rest MG	0	4.0299	0.965	0.011	0
ENSDARG00000001975~~hsd11b2	Rest MG	0	3.88132	0.939	0.011	0
ENSDARG00000071626~~ptgdsb.2	Rest MG	0	3.86968	0.875	0.006	0
ENSDARG00000009018~~rhbg	Rest MG	0	3.76833	0.99	0.014	0
ENSDARG00000062855~~plekhg7	Rest MG	0	3.70235	1	0.072	0
ENSDARG00000015176~~ror1	Rest MG	0	3.6825	0.998	0.02	0
ENSDARG00000095715~~BX465834.1	Rest MG	0	3.67899	1	0.099	0
ENSDARG00000061099~~nfasca	Rest MG	0	3.59315	1	0.278	0
ENSDARG00000003281~~pik3ip1	Rest MG	0	3.58082	1	0.074	0
ENSDARG00000061848~~col15a1b	Rest MG	0	3.57933	0.945	0.004	0
ENSDARG00000019856~~atp1a1b	Rest MG	0	3.48132	0.979	0.031	0
ENSDARG00000062590~~pleca	Rest MG	0	3.45379	1	0.116	0
ENSDARG00000012504~~rlbp1a	Rest MG	0	3.41538	0.997	0.032	0
ENSDARG00000001733~~gulp1a	Rest MG	0	3.36724	1	0.059	0
ENSDARG00000076994~~adgra2	Rest MG	0	3.35335	0.995	0.025	0
ENSDARG00000099776~~glula	Rest MG	0	3.34713	1	0.166	0
ENSDARG00000076564~~hspg2	Rest MG	0	3.33411	0.999	0.042	0
ENSDARG00000061328~~cdon	Rest MG	0	3.3132	0.999	0.036	0
ENSDARG00000018149~~slc38a4	Rest MG	0	3.19491	0.964	0.028	0
ENSDARG00000077864~~rasgrp3	Rest MG	0	3.19392	0.998	0.054	0
ENSDARG00000001909~~vill	Rest MG	0	3.18627	0.879	0.007	0
ENSDARG00000095906~~CR848047.1	Rest MG	0	3.18577	0.998	0.052	0
ENSDARG00000011166~~cahz	Rest MG	0	3.1423	0.984	0.053	0
ENSDARG00000097057~~fxyd6l	Rest MG	0	3.14065	0.987	0.024	0
ENSDARG00000100897~~pdgfrb	Rest MG	0	3.11473	0.988	0.013	0
ENSDARG00000009693~~llgl1	Rest MG	0	3.07672	0.997	0.065	0
ENSDARG00000053724~~adcyap1r1a	Rest MG	0	3.05338	0.988	0.045	0
ENSDARG00000025641~~gli2a	Rest MG	0	3.04617	0.993	0.027	0
ENSDARG00000001676~~gpm6bb	Rest MG	0	3.0342	1	0.28	0
ENSDARG00000021241~~zgc:165604	Rest MG	0	3.01552	0.953	0.013	0
ENSDARG00000075793~~prex1	Rest MG	0	3.01062	0.988	0.047	0
ENSDARG00000096635~~si:ch211-122h15.4	Rest MG	0	3.00293	0.987	0.013	0
ENSDARG00000074335~~boc	Rest MG	0	3.00165	0.973	0.016	0
ENSDARG00000034555~~pard3bb	Rest MG	0	2.9874	0.993	0.038	0
ENSDARG00000098312~~scarb2a	Rest MG	0	2.97324	0.908	0.06	0
ENSDARG00000074563~~gpr37a	Rest MG	0	2.90334	0.951	0.032	0
ENSDARG00000037476~~sorbs3	Rest MG	0	2.90033	0.971	0.011	0
ENSDARG00000077881~~chl1a	Rest MG	0	2.89619	0.978	0.066	0
ENSDARG00000010565~~aqp4	Rest MG	0	2.87648	0.957	0.003	0
ENSDARG00000040764~~id1	Rest MG	0	2.84165	0.945	0.022	0
ENSDARG00000091061~~slc38a3b	Rest MG	0	2.83117	0.931	0.011	0
ENSDARG00000020009~~bmp2k	Rest MG	0	2.82108	0.995	0.125	0
ENSDARG00000010132~~dacha	Rest MG	0	2.81445	0.983	0.066	0
ENSDARG00000074235~~CR376783.1	Rest MG	0	2.81215	0.934	0.022	0
ENSDARG00000059347~~calml4b	Rest MG	0	2.80937	0.971	0.037	0
ENSDARG00000069940~~ppap2d	Rest MG	0	2.80093	0.993	0.032	0
ENSDARG00000019367~~tgfb3	Rest MG	0	2.76025	0.942	0.008	0
ENSDARG00000017466~~ncam2	Rest MG	0	2.72245	0.986	0.123	0
ENSDARG00000069484~~dab2ipa	Rest MG	0	2.71489	1	0.325	0
ENSDARG00000069093~~col2a1a	Rest MG	0	2.70203	0.923	0.01	0
ENSDARG00000045486~~pawr	Rest MG	0	2.69095	0.988	0.053	0
ENSDARG00000054771~~ghra	Rest MG	0	2.68088	0.955	0.017	0
ENSDARG00000042677~~cadm1b	Rest MG	0	2.67415	0.989	0.05	0
ENSDARG00000007195~~grm2b	Rest MG	0	2.66535	0.932	0.005	0
ENSDARG00000027611~~cavin2a	Rest MG	0	2.66526	0.949	0.009	0
ENSDARG00000019353~~sparc	Rest MG	0	2.64815	0.802	0.01	0
ENSDARG00000069954~~kcnq5a	Rest MG	0	2.62006	0.925	0.037	0
ENSDARG00000071213~~rgl3a	Rest MG	0	2.61552	0.893	0.012	0
ENSDARG00000017211~~plxnb1b	Rest MG	0	2.61156	0.98	0.045	0
ENSDARG00000090560~~mfap5	Rest MG	0	2.61153	0.777	0.001	0
ENSDARG00000024276~~pcbp4	Rest MG	0	2.60821	1	0.368	0
ENSDARG00000037677~~fgf24	Rest MG	0	2.60815	0.699	0.011	0
ENSDARG00000037879~~lfng	Rest MG	0	2.60196	0.942	0.022	0
ENSDARG00000057671~~epas1b	Rest MG	0	2.60079	0.922	0.028	0
ENSDARG00000058966~~zgc:112332	Rest MG	0	2.60011	0.91	0.034	0
ENSDARG00000102829~~cobll1b	Rest MG	0	2.591	0.951	0.016	0
ENSDARG00000102855~~neo1a	Rest MG	0	2.58992	0.983	0.086	0
ENSDARG00000042141~~myo6b	Rest MG	0	2.57346	0.993	0.117	0
ENSDARG00000105592~~CR936442.1	Rest MG	0	2.55912	0.608	0.016	0
ENSDARG00000077138~~zgc:195173	Rest MG	0	2.55726	0.833	0.016	0
ENSDARG00000060415~~arhgef28a	Rest MG	0	2.54926	0.924	0.01	0
ENSDARG00000061692~~yjefn3	Rest MG	0	2.53712	0.878	0.059	0
ENSDARG00000061697~~ca14	Rest MG	0	2.51261	0.899	0.006	0
ENSDARG00000073688~~nav2a	Rest MG	0	2.51205	0.992	0.14	0
ENSDARG00000015790~~atp1b3a	Rest MG	0	2.50769	0.955	0.095	0
ENSDARG00000103699~~ptpn13	Rest MG	0	2.50702	0.999	0.154	0
ENSDARG00000079588~~castor1	Rest MG	0	2.50678	0.978	0.044	0
ENSDARG00000063230~~bmp7b	Rest MG	0	2.49359	0.846	0.013	0
ENSDARG00000045898~~si:ch211-152c2.3	Rest MG	0	2.48635	0.614	0.001	0
ENSDARG00000063026~~mlc1	Rest MG	0	2.48594	0.909	0.003	0
ENSDARG00000023578~~lpp	Rest MG	0	2.48006	0.958	0.047	0
ENSDARG00000061120~~slc43a2b	Rest MG	0	2.47706	0.9	0.01	0
ENSDARG00000079917~~rassf7a	Rest MG	0	2.45676	0.925	0.025	0
ENSDARG00000061836~~nfixb	Rest MG	0	2.44896	1	0.152	0
ENSDARG00000052061~~col4a6	Rest MG	0	2.43664	0.927	0.011	0
ENSDARG00000033999~~cyp26a1	Rest MG	0	2.41143	0.645	0.009	0
ENSDARG00000098308~~CR936540.1	Rest MG	0	2.40813	0.942	0.03	0
ENSDARG00000002026~~qkib	Rest MG	0	2.40152	0.962	0.046	0
ENSDARG00000053262~~atp1b4	Rest MG	0	2.39401	0.544	0.001	0
ENSDARG00000078399~~acsl2	Rest MG	0	2.3937	0.875	0.012	0
ENSDARG00000041729~~sntb1	Rest MG	0	2.38701	0.858	0.011	0
ENSDARG00000043475~~ENSDARG00000043475	Rest MG	0	2.37911	0.909	0.011	0
ENSDARG00000024759~~inhbab	Rest MG	0	2.37825	0.799	0.004	0
ENSDARG00000098512~~si:ch73-215f7.1	Rest MG	0	2.37256	0.967	0.108	0
ENSDARG00000068586~~CU302253.1	Rest MG	0	2.36496	0.906	0.058	0
ENSDARG00000042172~~c7a	Rest MG	0	2.36451	0.695	0.028	0
ENSDARG00000040717~~macc1	Rest MG	0	2.36036	0.898	0.014	0
ENSDARG00000076787~~angpt4	Rest MG	0	2.35785	0.849	0.014	0
ENSDARG00000101869~~MAGI3	Rest MG	0	2.352	0.999	0.254	0
ENSDARG00000036774~~rgs12b	Rest MG	0	2.34961	0.917	0.028	0
ENSDARG00000010654~~arhgap42b	Rest MG	0	2.34182	0.888	0.018	0
ENSDARG00000058543~~lama5	Rest MG	0	2.31498	0.915	0.019	0
ENSDARG00000056922~~ltbp1	Rest MG	0	2.31264	0.868	0.011	0
ENSDARG00000063416~~ptprk	Rest MG	0	2.28249	0.983	0.111	0
ENSDARG00000057121~~c7b	Rest MG	0	2.28161	0.347	0.005	0
ENSDARG00000068401~~yap1	Rest MG	0	2.28087	0.901	0.022	0
ENSDARG00000087907~~ndufa4l2b	Rest MG	0	2.28032	0.896	0.025	0
ENSDARG00000103638~~CR936977.2	Rest MG	0	2.27741	0.887	0.008	0
ENSDARG00000112032~~HEPACAM	Rest MG	0	2.258	0.899	0.009	0
ENSDARG00000036147~~ano5b	Rest MG	0	2.24474	0.872	0.043	0
ENSDARG00000106873~~LO018188.1	Rest MG	0	2.24208	0.89	0.022	0
ENSDARG00000010018~~qki2	Rest MG	0	2.23113	0.917	0.04	0
ENSDARG00000087921~~plce1	Rest MG	0	2.23095	0.897	0.031	0
ENSDARG00000024964~~patj	Rest MG	0	2.22392	0.934	0.039	0
ENSDARG00000069956~~pdlim2	Rest MG	0	2.22058	0.683	0.001	0
ENSDARG00000002945~~bgnb	Rest MG	0	2.21086	0.758	0.004	0
ENSDARG00000016404~~ptch1	Rest MG	0	2.19815	0.925	0.045	0
ENSDARG00000101479~~BX908782.2	Rest MG	0	2.19534	0.17	0.001	0
ENSDARG00000035308~~grb10b	Rest MG	0	2.19001	0.991	0.197	0
ENSDARG00000012914~~arhgef4	Rest MG	0	2.18841	0.972	0.185	0
ENSDARG00000099093~~dock1	Rest MG	0	2.1815	0.972	0.079	0
ENSDARG00000033845~~igsf9ba	Rest MG	0	2.17866	0.974	0.153	0
ENSDARG00000036036~~mdka	Rest MG	0	2.16807	1	0.081	0
ENSDARG00000017321~~kdr	Rest MG	0	2.16049	0.757	0.004	0
ENSDARG00000063068~~syne1b	Rest MG	0	2.14866	1	0.41	0
ENSDARG00000079388~~agrn	Rest MG	0	2.1486	0.993	0.143	0
ENSDARG00000053535~~lmo7b	Rest MG	0	2.14053	0.794	0.003	0
ENSDARG00000069185~~celsr1a	Rest MG	0	2.12373	0.927	0.044	0
ENSDARG00000057108~~serpine3	Rest MG	0	2.11792	0.525	0	0
ENSDARG00000099054~~BX088596.1	Rest MG	0	2.11693	0.704	0.004	0
ENSDARG00000058730~~rdh10a	Rest MG	0	2.11642	0.609	0.032	0
ENSDARG00000018174~~gnai2a	Rest MG	0	2.11558	0.994	0.177	0
ENSDARG00000007836~~ctsla	Rest MG	0	2.11426	0.76	0.054	0
ENSDARG00000069440~~dachd	Rest MG	0	2.11308	0.986	0.184	0
ENSDARG00000033950~~lamb2l	Rest MG	0	2.11135	0.811	0.003	0
ENSDARG00000096867~~clmn	Rest MG	0	2.10991	0.896	0.033	0
ENSDARG00000045064~~ablim1b	Rest MG	0	2.10966	0.998	0.246	0
ENSDARG00000044601~~rtn4a	Rest MG	0	2.10417	0.99	0.219	0
ENSDARG00000041799~~cx43	Rest MG	0	2.10172	0.673	0.006	0
ENSDARG00000099491~~tmem176l.1	Rest MG	0	2.10172	0.803	0.03	0
ENSDARG00000102566~~fam102aa	Rest MG	0	2.1004	0.882	0.049	0
ENSDARG00000078741~~FRMD1	Rest MG	0	2.09423	0.912	0.055	0
ENSDARG00000075963~~mhc1uba	Rest MG	0	2.09198	0.858	0.071	0
ENSDARG00000042690~~s1pr1	Rest MG	0	2.09073	0.729	0.01	0
ENSDARG00000031702~~prkg1b	Rest MG	0	2.08689	0.798	0.033	0
ENSDARG00000089190~~tanc1b	Rest MG	0	2.07359	0.974	0.136	0
ENSDARG00000045979~~zgc:153704	Rest MG	0	2.06112	0.437	0	0
ENSDARG00000109820~~NPAS3	Rest MG	0	2.06046	0.994	0.208	0
ENSDARG00000090552~~si:dkey-7j14.6	Rest MG	0	2.05926	0.868	0.065	0
ENSDARG00000051876~~ush1c	Rest MG	0	2.05128	0.794	0.011	0
ENSDARG00000030722~~xirp1	Rest MG	0	2.04748	0.768	0.002	0
ENSDARG00000012671~~inhbaa	Rest MG	0	2.04748	0.716	0.006	0
ENSDARG00000055901~~steap4	Rest MG	0	2.0408	0.347	0.002	0
ENSDARG00000062573~~znrf3	Rest MG	0	2.02981	0.953	0.122	0
ENSDARG00000030933~~ksr1b	Rest MG	0	2.02073	0.818	0.017	0
ENSDARG00000052139~~notch3	Rest MG	0	2.01543	0.82	0.02	0
ENSDARG00000099871~~myo7aa	Rest MG	0	2.01533	0.892	0.079	0
ENSDARG00000040466~~vil1	Rest MG	0	2.01128	0.693	0.004	0
ENSDARG00000102180~~shroom3	Rest MG	0	2.00767	0.863	0.033	0
ENSDARG00000021195~~st8sia6	Rest MG	0	2.0031	0.714	0.012	0
ENSDARG00000078335~~amot	Rest MG	0	1.98378	0.768	0.014	0
ENSDARG00000079578~~rbpms2b	Rest MG	0	1.97835	0.906	0.039	0
ENSDARG00000056481~~vat1	Rest MG	0	1.97546	0.927	0.087	0
ENSDARG00000097827~~lrp1aa	Rest MG	0	1.97422	0.979	0.194	0
ENSDARG00000062579~~kremen1	Rest MG	0	1.96692	0.777	0.087	0
ENSDARG00000087260~~mtss1lb	Rest MG	0	1.96522	0.993	0.272	0
ENSDARG00000053835~~plekhh1	Rest MG	0	1.96463	0.743	0.015	0
ENSDARG00000009899~~znf385a	Rest MG	0	1.95737	0.986	0.212	0
ENSDARG00000036090~~pard6gb	Rest MG	0	1.95287	0.914	0.076	0
ENSDARG00000026165~~col11a1a	Rest MG	0	1.94835	0.597	0.01	0
ENSDARG00000030364~~angpt1	Rest MG	0	1.94788	0.715	0.018	0
ENSDARG00000054060~~pof1b	Rest MG	0	1.94533	0.77	0.006	0
ENSDARG00000073957~~tox3	Rest MG	0	1.93257	0.919	0.089	0
ENSDARG00000005232~~ccdc85ca	Rest MG	0	1.92303	0.999	0.461	0
ENSDARG00000052094~~notch1b	Rest MG	0	1.91964	0.802	0.036	0
ENSDARG00000069823~~proca1	Rest MG	0	1.91739	0.662	0.019	0
ENSDARG00000089878~~nedd9	Rest MG	0	1.90977	0.842	0.052	0
ENSDARG00000074527~~chst15	Rest MG	0	1.9092	0.815	0.039	0
ENSDARG00000056181~~ncam1a	Rest MG	0	1.89821	1	0.585	0
ENSDARG00000003754~~tspan2a	Rest MG	0	1.89555	0.945	0.122	0
ENSDARG00000006272~~mpp5a	Rest MG	0	1.89365	0.977	0.168	0
ENSDARG00000007697~~fabp7a	Rest MG	0	1.89314	0.742	0.123	0
ENSDARG00000061796~~rasgrp4	Rest MG	0	1.89312	0.73	0.006	0
ENSDARG00000020131~~fnbp1l	Rest MG	0	1.89132	0.91	0.092	0
ENSDARG00000101280~~vat1l	Rest MG	0	1.88569	0.695	0.009	0
ENSDARG00000039373~~epha3	Rest MG	0	1.88385	0.94	0.118	0
ENSDARG00000003046~~sorbs2a	Rest MG	0	1.88258	0.929	0.096	0
ENSDARG00000055225~~dock8	Rest MG	0	1.88097	0.952	0.108	0
ENSDARG00000099220~~BX571942.1	Rest MG	0	1.87803	0.813	0.057	0
ENSDARG00000104676~~prkd2	Rest MG	0	1.85535	0.791	0.026	0
ENSDARG00000038938~~itprid2	Rest MG	0	1.85297	0.752	0.018	0
ENSDARG00000037363~~dennd2b	Rest MG	0	1.84657	0.755	0.016	0
ENSDARG00000027088~~ptgdsb.1	Rest MG	0	1.84128	0.406	0.004	0
ENSDARG00000076179~~ngef	Rest MG	0	1.83793	0.723	0.011	0
ENSDARG00000103181~~si:dkey-34d22.1	Rest MG	0	1.83733	0.529	0.003	0
ENSDARG00000037018~~gab1	Rest MG	0	1.83543	0.864	0.06	0
ENSDARG00000104100~~bmpr1ba	Rest MG	0	1.83177	0.649	0.048	0
ENSDARG00000056680~~stc2a	Rest MG	0	1.83139	0.395	0.004	0
ENSDARG00000061896~~slco2a1	Rest MG	0	1.83048	0.674	0.004	0
ENSDARG00000004415~~tcf7l2	Rest MG	0	1.82499	0.812	0.031	0
ENSDARG00000105301~~sox8a	Rest MG	0	1.82498	0.66	0.01	0
ENSDARG00000018693~~cdh2	Rest MG	0	1.82458	0.998	0.438	0
ENSDARG00000058115~~fgfr2	Rest MG	0	1.8227	0.735	0.019	0
ENSDARG00000062220~~plekha7b	Rest MG	0	1.81961	0.984	0.191	0
ENSDARG00000012942~~itgb5	Rest MG	0	1.81756	0.94	0.151	0
ENSDARG00000071460~~si:ch211-234p6.5	Rest MG	0	1.81738	0.619	0.003	0
ENSDARG00000089418~~si:dkey-164f24.2	Rest MG	0	1.79315	0.754	0.071	0
ENSDARG00000001776~~stim2b	Rest MG	0	1.78224	0.839	0.079	0
ENSDARG00000079967~~prkd3	Rest MG	0	1.78177	0.956	0.109	0
ENSDARG00000026531~~alcama	Rest MG	0	1.78052	0.747	0.043	0
ENSDARG00000104555~~sh2d3cb	Rest MG	0	1.77467	0.674	0.006	0
ENSDARG00000067984~~gas1b	Rest MG	0	1.76413	0.655	0.005	0
ENSDARG00000045200~~dusp19b	Rest MG	0	1.75952	0.833	0.059	0
ENSDARG00000074635~~abca1a	Rest MG	0	1.7455	0.967	0.229	0
ENSDARG00000060070~~adcy7	Rest MG	0	1.74277	0.889	0.1	0
ENSDARG00000002197~~pygl	Rest MG	0	1.73779	0.637	0.006	0
ENSDARG00000098644~~si:ch211-126j24.1	Rest MG	0	1.73267	0.981	0.244	0
ENSDARG00000103615~~si:dkey-31j3.11	Rest MG	0	1.73092	0.668	0.014	0
ENSDARG00000079994~~akap13	Rest MG	0	1.72946	0.976	0.154	0
ENSDARG00000060102~~kank1a	Rest MG	0	1.72631	0.684	0.021	0
ENSDARG00000061725~~mast3a	Rest MG	0	1.72377	0.86	0.128	0
ENSDARG00000011190~~fgfr1b	Rest MG	0	1.7234	0.67	0.016	0
ENSDARG00000012824~~itga3b	Rest MG	0	1.71638	0.663	0.006	0
ENSDARG00000094704~~bcl2a	Rest MG	0	1.71583	0.879	0.12	0
ENSDARG00000077176~~zgc:174888	Rest MG	0	1.71445	0.652	0.016	0
ENSDARG00000078916~~chrdl2	Rest MG	0	1.71445	0.385	0.003	0
ENSDARG00000052129~~boka	Rest MG	0	1.7142	0.865	0.11	0
ENSDARG00000024537~~emilin1a	Rest MG	0	1.71106	0.643	0.006	0
ENSDARG00000018060~~pik3r2	Rest MG	0	1.70943	0.885	0.118	0
ENSDARG00000092671~~pard3ba	Rest MG	0	1.70825	0.802	0.053	0
ENSDARG00000058699~~tmeff2b	Rest MG	0	1.69673	0.614	0.03	0
ENSDARG00000103542~~vegfaa	Rest MG	0	1.69555	0.507	0.016	0
ENSDARG00000004246~~slit2	Rest MG	0	1.68849	0.89	0.085	0
ENSDARG00000012199~~gpt2	Rest MG	0	1.68585	0.719	0.028	0
ENSDARG00000060841~~pik3c2a	Rest MG	0	1.68314	0.778	0.045	0
ENSDARG00000078512~~acaca	Rest MG	0	1.68145	0.986	0.31	0
ENSDARG00000078523~~ddr1	Rest MG	0	1.67927	0.657	0.023	0
ENSDARG00000052131~~gli3	Rest MG	0	1.67821	0.677	0.022	0
ENSDARG00000104068~~gstp1	Rest MG	0	1.67617	0.636	0.033	0
ENSDARG00000040291~~cadm4	Rest MG	0	1.67541	0.973	0.264	0
ENSDARG00000039459~~qsox1	Rest MG	0	1.66638	0.709	0.054	0
ENSDARG00000011533~~sema6dl	Rest MG	0	1.66119	0.77	0.06	0
ENSDARG00000001437~~slc2a1a	Rest MG	0	1.65052	0.625	0.024	0
ENSDARG00000028053~~bmp1b	Rest MG	0	1.64922	0.572	0.003	0
ENSDARG00000103800~~prkar1b	Rest MG	0	1.64156	0.965	0.209	0
ENSDARG00000104255~~arhgap27	Rest MG	0	1.63822	0.666	0.019	0
ENSDARG00000018162~~ctnnal1	Rest MG	0	1.63646	0.634	0.025	0
ENSDARG00000051975~~cd99	Rest MG	0	1.62047	0.56	0.023	0
ENSDARG00000014378~~slc12a4	Rest MG	0	1.61934	0.66	0.027	0
ENSDARG00000105586~~BX255967.1	Rest MG	0	1.61882	0.599	0.013	0
ENSDARG00000070314~~cald1a	Rest MG	0	1.61273	0.789	0.059	0
ENSDARG00000011909~~itpr2	Rest MG	0	1.61257	0.643	0.017	0
ENSDARG00000045930~~rbpms2a	Rest MG	0	1.60664	0.892	0.035	0
ENSDARG00000041623~~mt2	Rest MG	0	1.60612	0.641	0.079	0
ENSDARG00000101443~~relch	Rest MG	0	1.60306	0.977	0.271	0
ENSDARG00000004372~~fmnl3	Rest MG	0	1.60144	0.595	0.011	0
ENSDARG00000074636~~cep170b	Rest MG	0	1.59971	0.82	0.1	0
ENSDARG00000078179~~fndc3ba	Rest MG	0	1.59781	0.844	0.105	0
ENSDARG00000040503~~sb:cb81	Rest MG	0	1.5931	0.536	0.006	0
ENSDARG00000010008~~vim	Rest MG	0	1.5894	0.655	0.028	0
ENSDARG00000076796~~dlg3	Rest MG	0	1.58901	0.984	0.273	0
ENSDARG00000103109~~chl1b	Rest MG	0	1.58524	0.768	0.073	0
ENSDARG00000095557~~BX664610.1	Rest MG	0	1.5781	0.884	0.118	0
ENSDARG00000061764~~ahnak	Rest MG	0	1.57539	0.621	0.021	0
ENSDARG00000006044~~usta	Rest MG	0	1.57532	0.583	0.017	0
ENSDARG00000051748~~ccnd2a	Rest MG	0	1.5753	0.633	0.088	0
ENSDARG00000117777~~LO018400.1	Rest MG	0	1.57491	0.513	0.009	0
ENSDARG00000011961~~csrp2	Rest MG	0	1.56993	0.644	0.031	0
ENSDARG00000025301~~gfap	Rest MG	0	1.56901	0.551	0.015	0
ENSDARG00000030297~~sox13	Rest MG	0	1.56789	0.661	0.036	0
ENSDARG00000012204~~CDK18	Rest MG	0	1.56541	0.989	0.262	0
ENSDARG00000031763~~smad6b	Rest MG	0	1.56539	0.6	0.017	0
ENSDARG00000074184~~arhgap32b	Rest MG	0	1.56457	0.889	0.162	0
ENSDARG00000094799~~plxnb2a	Rest MG	0	1.56197	0.779	0.082	0
ENSDARG00000030644~~gnai3	Rest MG	0	1.56173	0.611	0.021	0
ENSDARG00000019728~~bmpr1aa	Rest MG	0	1.55348	0.758	0.055	0
ENSDARG00000116062~~ADAM12	Rest MG	0	1.54664	0.596	0.019	0
ENSDARG00000052063~~col4a5	Rest MG	0	1.54652	0.556	0.006	0
ENSDARG00000034785~~dachb	Rest MG	0	1.54427	0.715	0.049	0
ENSDARG00000079378~~phldb1b	Rest MG	0	1.54099	0.879	0.136	0
ENSDARG00000017794~~sdr16c5b	Rest MG	0	1.5405	0.565	0.014	0
ENSDARG00000104082~~trps1	Rest MG	0	1.54032	0.731	0.074	0
ENSDARG00000028159~~tead1a	Rest MG	0	1.54007	0.68	0.038	0
ENSDARG00000052242~~aff2	Rest MG	0	1.53953	0.981	0.227	0
ENSDARG00000022085~~si:dkey-34e4.1	Rest MG	0	1.53635	0.72	0.055	0
ENSDARG00000037196~~arid5b	Rest MG	0	1.53478	0.986	0.304	0
ENSDARG00000021443~~zfp36l1b	Rest MG	0	1.53242	0.52	0.007	0
ENSDARG00000023724~~cdc42se1	Rest MG	0	1.53075	0.559	0.01	0
ENSDARG00000011876~~ednraa	Rest MG	0	1.52846	0.468	0.006	0
ENSDARG00000021539~~ephb2b	Rest MG	0	1.52588	0.974	0.426	0
ENSDARG00000045219~~dkk1b	Rest MG	0	1.52002	0.246	0	0
ENSDARG00000077596~~phf24	Rest MG	0	1.51246	0.75	0.074	0
ENSDARG00000103830~~ddr2l	Rest MG	0	1.51215	0.56	0.014	0
ENSDARG00000100057~~ppfibp1b	Rest MG	0	1.50518	0.617	0.037	0
ENSDARG00000105088~~tenm4	Rest MG	0	1.50511	1	0.414	0
ENSDARG00000055381~~bambia	Rest MG	0	1.50491	0.486	0.022	0
ENSDARG00000099831~~BX005396.2	Rest MG	0	1.50011	0.49	0.006	0
ENSDARG00000006314~~itgav	Rest MG	0	1.49873	0.735	0.073	0
ENSDARG00000094064~~CR788236.1	Rest MG	0	1.49691	0.687	0.065	0
ENSDARG00000027552~~mapk1	Rest MG	0	1.49104	0.794	0.103	0
ENSDARG00000006514~~her6	Rest MG	0	1.48653	0.526	0.008	0
ENSDARG00000078026~~zcchc24	Rest MG	0	1.48471	0.551	0.014	0
ENSDARG00000063075~~soga1	Rest MG	0	1.48384	0.986	0.267	0
ENSDARG00000077762~~si:rp71-79p20.2	Rest MG	0	1.48258	0.929	0.2	0
ENSDARG00000110160~~SBSPON	Rest MG	0	1.47793	0.49	0.004	0
ENSDARG00000077788~~arhgef10	Rest MG	0	1.47774	0.597	0.026	0
ENSDARG00000060072~~abi3a	Rest MG	0	1.47691	0.508	0.003	0
ENSDARG00000005754~~ptprfb	Rest MG	0	1.47496	0.998	0.428	0
ENSDARG00000059483~~tead1b	Rest MG	0	1.47268	0.91	0.158	0
ENSDARG00000075045~~cxcl18b	Rest MG	0	1.47224	0.265	0.009	0
ENSDARG00000029146~~lrp1ab	Rest MG	0	1.47174	0.982	0.316	0
ENSDARG00000045926~~crabp1a	Rest MG	0	1.47026	0.655	0.053	0
ENSDARG00000007723~~efnb1	Rest MG	0	1.46811	0.951	0.355	0
ENSDARG00000034871~~mid2	Rest MG	0	1.46557	0.844	0.179	0
ENSDARG00000087804~~tnfrsf11a	Rest MG	0	1.46284	0.514	0.007	0
ENSDARG00000061039~~atp10a	Rest MG	0	1.46167	0.578	0.023	0
ENSDARG00000044501~~viml	Rest MG	0	1.45863	0.553	0.019	0
ENSDARG00000103648~~znf536	Rest MG	0	1.45573	1	0.346	0
ENSDARG00000023443~~tjp2b	Rest MG	0	1.44983	0.936	0.395	0
ENSDARG00000024365~~crlf1a	Rest MG	0	1.44237	0.315	0.014	0
ENSDARG00000040303~~nbn	Rest MG	0	1.43707	0.521	0.067	0
ENSDARG00000088515~~st6gal2b	Rest MG	0	1.43601	0.516	0.011	0
ENSDARG00000060127~~adamts3	Rest MG	0	1.4359	0.518	0.019	0
ENSDARG00000103026~~p3h2	Rest MG	0	1.43572	0.683	0.055	0
ENSDARG00000074695~~mertka	Rest MG	0	1.43565	0.523	0.008	0
ENSDARG00000020134~~sipa1l1	Rest MG	0	1.43454	0.819	0.123	0
ENSDARG00000057992~~fstb	Rest MG	0	1.43436	0.474	0.018	0
ENSDARG00000062023~~fndc3bb	Rest MG	0	1.4324	0.642	0.052	0
ENSDARG00000041703~~rrbp1b	Rest MG	0	1.4287	0.485	0.005	0
ENSDARG00000010752~~acsl4b	Rest MG	0	1.42709	0.491	0.017	0
ENSDARG00000088255~~smoc1	Rest MG	0	1.42563	0.219	0.006	0
ENSDARG00000036080~~cd81a	Rest MG	0	1.42491	0.912	0.186	0
ENSDARG00000056934~~hepacama	Rest MG	0	1.42368	0.452	0.001	0
ENSDARG00000046054~~CT027815.1	Rest MG	0	1.42338	0.492	0.007	0
ENSDARG00000102142~~ece2b	Rest MG	0	1.41972	0.743	0.135	0
ENSDARG00000061590~~cachd1	Rest MG	0	1.41935	0.579	0.03	0
ENSDARG00000104845~~mipol1	Rest MG	0	1.41759	0.507	0.014	0
ENSDARG00000033307~~igf2b	Rest MG	0	1.40657	0.511	0.017	0
ENSDARG00000054451~~loxl1	Rest MG	0	1.40597	0.49	0.003	0
ENSDARG00000019753~~kcnn3	Rest MG	0	1.39955	0.635	0.063	0
ENSDARG00000061405~~eva1a	Rest MG	0	1.39776	0.668	0.091	0
ENSDARG00000004621~~gpm6ab	Rest MG	0	1.3957	0.915	0.241	0
ENSDARG00000005350~~dip2ba	Rest MG	0	1.39329	0.828	0.129	0
ENSDARG00000117621~~FP016248.1	Rest MG	0	1.3916	0.666	0.06	0
ENSDARG00000040469~~enpp6	Rest MG	0	1.39011	0.475	0.005	0
ENSDARG00000020284~~si:ch211-278j3.3	Rest MG	0	1.3843	0.868	0.131	0
ENSDARG00000015002~~cdh4	Rest MG	0	1.38321	0.95	0.197	0
ENSDARG00000001634~~kirrel1a	Rest MG	0	1.38264	0.791	0.122	0
ENSDARG00000100693~~ddr2a	Rest MG	0	1.38258	0.465	0.004	0
ENSDARG00000112977~~CABZ01061591.1	Rest MG	0	1.38243	0.598	0.044	0
ENSDARG00000104470~~syngr2b	Rest MG	0	1.37221	0.45	0.003	0
ENSDARG00000036588~~mhc1zba	Rest MG	0	1.37005	0.523	0.027	0
ENSDARG00000054754~~hs6st1a	Rest MG	0	1.36909	0.998	0.429	0
ENSDARG00000060309~~srgap3	Rest MG	0	1.36864	0.987	0.302	0
ENSDARG00000109527~~BX000363.2	Rest MG	0	1.3683	0.411	0.004	0
ENSDARG00000055100~~cxcl12b	Rest MG	0	1.36018	0.367	0.001	0
ENSDARG00000090039~~reck	Rest MG	0	1.35802	0.653	0.062	0
ENSDARG00000006754~~mllt3	Rest MG	0	1.35235	0.697	0.087	0
ENSDARG00000031095~~veph1	Rest MG	0	1.34962	0.504	0.025	0
ENSDARG00000026753~~grik4	Rest MG	0	1.34686	0.589	0.109	0
ENSDARG00000056740~~tmeff1b	Rest MG	0	1.34662	0.702	0.107	0
ENSDARG00000015552~~phactr4a	Rest MG	0	1.34553	0.759	0.107	0
ENSDARG00000057729~~ephb6	Rest MG	0	1.34499	0.985	0.414	0
ENSDARG00000032197~~klf12b	Rest MG	0	1.34447	0.611	0.043	0
ENSDARG00000039576~~fstl1b	Rest MG	0	1.34374	0.57	0.039	0
ENSDARG00000089871~~jcada	Rest MG	0	1.34063	0.552	0.034	0
ENSDARG00000105045~~bmpr1ab	Rest MG	0	1.33884	0.575	0.044	0
ENSDARG00000076414~~espn	Rest MG	0	1.33845	0.979	0.269	0
ENSDARG00000075673~~arhgap21b	Rest MG	0	1.33575	0.87	0.145	0
ENSDARG00000076657~~plagl2	Rest MG	0	1.33572	0.483	0.017	0
ENSDARG00000103554~~notch1a	Rest MG	0	1.33399	0.588	0.036	0
ENSDARG00000000442~~slc39a13	Rest MG	0	1.3331	0.513	0.024	0
ENSDARG00000017785~~zgc:158689	Rest MG	0	1.33091	0.477	0.013	0
ENSDARG00000059391~~gyg1b	Rest MG	0	1.33055	0.432	0.003	0
ENSDARG00000006921~~lrp5	Rest MG	0	1.32995	0.511	0.028	0
ENSDARG00000031911~~tns3.2	Rest MG	0	1.32658	0.521	0.03	0
ENSDARG00000091723~~si:ch211-202f3.4	Rest MG	0	1.32234	0.414	0	0
ENSDARG00000061654~~wwc3	Rest MG	0	1.31968	0.487	0.02	0
ENSDARG00000060518~~pcsk5b	Rest MG	0	1.31492	0.553	0.041	0
ENSDARG00000025920~~tiam1b	Rest MG	0	1.31354	0.797	0.137	0
ENSDARG00000076933~~aldh1a3	Rest MG	0	1.31221	0.346	0.008	0
ENSDARG00000025595~~agmo	Rest MG	0	1.3107	0.492	0.021	0
ENSDARG00000069981~~cspg5a	Rest MG	0	1.30548	0.975	0.364	0
ENSDARG00000076440~~btbd6a	Rest MG	0	1.30387	0.537	0.04	0
ENSDARG00000006604~~nectin3b	Rest MG	0	1.30165	0.819	0.115	0
ENSDARG00000055158~~prox1a	Rest MG	0	1.30141	0.968	0.271	0
ENSDARG00000007678~~ttyh3b	Rest MG	0	1.29857	0.97	0.329	0
ENSDARG00000020656~~prkg1a	Rest MG	0	1.2948	0.574	0.049	0
ENSDARG00000020053~~nkd1	Rest MG	0	1.29103	0.442	0.011	0
ENSDARG00000008372~~spred2b	Rest MG	0	1.29019	0.7	0.093	0
ENSDARG00000025826~~gna12a	Rest MG	0	1.28929	0.452	0.02	0
ENSDARG00000031222~~lhx2b	Rest MG	0	1.28892	0.59	0.044	0
ENSDARG00000079446~~TAFA3	Rest MG	0	1.28356	0.567	0.049	0
ENSDARG00000078888~~iqgap1	Rest MG	0	1.28338	0.442	0.011	0
ENSDARG00000098733~~pxdn	Rest MG	0	1.28231	0.506	0.029	0
ENSDARG00000098746~~dhrs13l1	Rest MG	0	1.28229	0.508	0.029	0
ENSDARG00000056245~~zgc:162952	Rest MG	0	1.2822	0.388	0.003	0
ENSDARG00000016904~~bckdk	Rest MG	0	1.27912	0.779	0.131	0
ENSDARG00000032578~~pax2b	Rest MG	0	1.27842	0.423	0.012	0
ENSDARG00000034013~~rgmd	Rest MG	0	1.26993	0.333	0.007	0
ENSDARG00000038424~~c4b	Rest MG	0	1.26975	0.321	0.01	0
ENSDARG00000016749~~slco1c1	Rest MG	0	1.26854	0.647	0.065	0
ENSDARG00000074839~~impg1b	Rest MG	0	1.26791	0.751	0.09	0
ENSDARG00000033172~~nr2f5	Rest MG	0	1.26737	0.365	0.032	0
ENSDARG00000041982~~adamts6	Rest MG	0	1.26668	0.51	0.047	0
ENSDARG00000078258~~CABZ01049847.1	Rest MG	0	1.26451	0.609	0.046	0
ENSDARG00000098359~~il17rd	Rest MG	0	1.26243	0.441	0.013	0
ENSDARG00000022456~~eno1a	Rest MG	0	1.25213	0.937	0.281	0
ENSDARG00000040674~~ctdsp1	Rest MG	0	1.25018	0.419	0.009	0
ENSDARG00000098817~~KCTD5	Rest MG	0	1.24887	0.518	0.041	0
ENSDARG00000117155~~BX323087.1	Rest MG	0	1.24391	0.451	0.016	0
ENSDARG00000030367~~metrn	Rest MG	0	1.24303	0.381	0.003	0
ENSDARG00000099351~~igfbp1a	Rest MG	0	1.24066	0.4	0.019	0
ENSDARG00000013414~~lin7a	Rest MG	0	1.24038	0.957	0.366	0
ENSDARG00000040009~~palld	Rest MG	0	1.23797	0.461	0.021	0
ENSDARG00000097478~~qkia	Rest MG	0	1.23622	0.969	0.265	0
ENSDARG00000073684~~quo	Rest MG	0	1.23531	0.386	0.004	0
ENSDARG00000093569~~bckdhbl	Rest MG	0	1.2334	0.619	0.057	0
ENSDARG00000026329~~arhgap29a	Rest MG	0	1.23017	0.87	0.137	0
ENSDARG00000068261~~pros1	Rest MG	0	1.23016	0.46	0.026	0
ENSDARG00000091342~~adcy5	Rest MG	0	1.23012	0.683	0.102	0
ENSDARG00000059972~~raly	Rest MG	0	1.2294	0.725	0.109	0
ENSDARG00000094301~~BX537274.1	Rest MG	0	1.2287	0.503	0.044	0
ENSDARG00000053272~~RAP1GAP	Rest MG	0	1.21821	0.547	0.06	0
ENSDARG00000070538~~hey1	Rest MG	0	1.21551	0.369	0.002	0
ENSDARG00000076302~~dtx4a	Rest MG	0	1.21515	0.783	0.138	0
ENSDARG00000075034~~raver2	Rest MG	0	1.21256	0.866	0.161	0
ENSDARG00000012244~~ube2e3	Rest MG	0	1.21207	0.976	0.382	0
ENSDARG00000100360~~si:ch211-125c23.3	Rest MG	0	1.20617	0.247	0	0
ENSDARG00000079029~~dhx32b	Rest MG	0	1.20152	0.768	0.113	0
ENSDARG00000062460~~SGK3	Rest MG	0	1.20008	0.461	0.027	0
ENSDARG00000099144~~igfbp3	Rest MG	0	1.19979	0.395	0.022	0
ENSDARG00000114825~~SCARF2	Rest MG	0	1.19397	0.383	0.009	0
ENSDARG00000003811~~plxnb2a	Rest MG	0	1.19372	0.485	0.033	0
ENSDARG00000112756~~CU468896.1	Rest MG	0	1.19206	0.461	0.023	0
ENSDARG00000056704~~RAMP1	Rest MG	0	1.19048	0.645	0.158	0
ENSDARG00000079201~~tshz2	Rest MG	0	1.18973	0.909	0.167	0
ENSDARG00000061940~~htr4	Rest MG	0	1.18927	0.704	0.121	0
ENSDARG00000036279~~lamc1	Rest MG	0	1.18859	0.451	0.027	0
ENSDARG00000043658~~cxadr	Rest MG	0	1.1831	0.694	0.137	0
ENSDARG00000011845~~chn2	Rest MG	0	1.17851	0.48	0.042	0
ENSDARG00000001873~~phgdh	Rest MG	0	1.17808	0.409	0.016	0
ENSDARG00000053493~~aldh1a2	Rest MG	0	1.17642	0.337	0.001	0
ENSDARG00000009978~~icn	Rest MG	0	1.17608	0.327	0.018	0
ENSDARG00000059897~~ntrk2a	Rest MG	0	1.17561	0.44	0.049	0
ENSDARG00000019532~~fads2	Rest MG	0	1.17531	0.365	0.009	0
ENSDARG00000069548~~zgc:162780	Rest MG	0	1.17489	0.399	0.011	0
ENSDARG00000099510~~cnn3a	Rest MG	0	1.17019	0.443	0.023	0
ENSDARG00000073753~~tacc1	Rest MG	0	1.1664	0.522	0.049	0
ENSDARG00000044345~~cyfip1	Rest MG	0	1.16495	0.578	0.06	0
ENSDARG00000088247~~si:ch1073-303k11.2	Rest MG	0	1.16462	0.368	0.003	0
ENSDARG00000019098~~cd82a	Rest MG	0	1.16408	0.536	0.058	0
ENSDARG00000057452~~ston2	Rest MG	0	1.16245	0.585	0.069	0
ENSDARG00000052020~~cmtm4	Rest MG	0	1.1609	0.479	0.041	0
ENSDARG00000055678~~akap12b	Rest MG	0	1.16018	0.485	0.05	0
ENSDARG00000059933~~plpp3	Rest MG	0	1.15934	0.649	0.066	0
ENSDARG00000070470~~sh3rf1	Rest MG	0	1.15851	0.605	0.089	0
ENSDARG00000022712~~stat3	Rest MG	0	1.15825	0.902	0.261	0
ENSDARG00000068973~~pdlim4	Rest MG	0	1.15715	0.379	0.01	0
ENSDARG00000029668~~crim1	Rest MG	0	1.15644	0.923	0.186	0
ENSDARG00000056078~~rftn2	Rest MG	0	1.15546	0.609	0.077	0
ENSDARG00000104568~~BX571715.1	Rest MG	0	1.15439	0.411	0.018	0
ENSDARG00000070094~~sytl1	Rest MG	0	1.15211	0.369	0.006	0
ENSDARG00000099411~~zgc:158343	Rest MG	0	1.15019	0.354	0.007	0
ENSDARG00000058459~~plekhg2	Rest MG	0	1.1501	0.428	0.025	0
ENSDARG00000090170~~rab11fip4a	Rest MG	0	1.14835	0.969	0.354	0
ENSDARG00000076292~~tns2a	Rest MG	0	1.14728	0.449	0.041	0
ENSDARG00000013168~~jag1b	Rest MG	0	1.14042	0.432	0.022	0
ENSDARG00000043446~~efhd1	Rest MG	0	1.13718	0.541	0.053	0
ENSDARG00000017591~~fat1a	Rest MG	0	1.13657	0.927	0.207	0
ENSDARG00000041304~~trak1a	Rest MG	0	1.13286	0.494	0.055	0
ENSDARG00000042837~~atp1b3b	Rest MG	0	1.13153	0.744	0.157	0
ENSDARG00000098641~~nbeal2	Rest MG	0	1.13023	0.399	0.017	0
ENSDARG00000004472~~atat1	Rest MG	0	1.12855	0.676	0.103	0
ENSDARG00000002131~~celf2	Rest MG	0	1.128	0.99	0.459	0
ENSDARG00000005356~~tyro3	Rest MG	0	1.1274	0.356	0.008	0
ENSDARG00000045528~~fgd6	Rest MG	0	1.12293	0.37	0.016	0
ENSDARG00000060006~~nedd4l	Rest MG	0	1.12179	0.987	0.412	0
ENSDARG00000071196~~cavin2b	Rest MG	0	1.12016	0.348	0.003	0
ENSDARG00000016188~~SBNO2	Rest MG	0	1.11952	0.507	0.071	0
ENSDARG00000054848~~pdk4	Rest MG	0	1.11902	0.348	0.007	0
ENSDARG00000008808~~eml2	Rest MG	0	1.11701	0.553	0.067	0
ENSDARG00000005104~~limk2	Rest MG	0	1.11667	0.481	0.045	0
ENSDARG00000026736~~il11ra	Rest MG	0	1.11622	0.627	0.103	0
ENSDARG00000098005~~BX004996.1	Rest MG	0	1.11471	0.354	0.013	0
ENSDARG00000097750~~CR854827.3	Rest MG	0	1.11344	0.376	0.018	0
ENSDARG00000094857~~dio2	Rest MG	0	1.11283	0.352	0.01	0
ENSDARG00000017500~~rock2a	Rest MG	0	1.11208	0.495	0.051	0
ENSDARG00000041483~~paqr6	Rest MG	0	1.11208	0.354	0.007	0
ENSDARG00000098578~~pdgfab	Rest MG	0	1.11169	0.35	0.005	0
ENSDARG00000075253~~pik3cb	Rest MG	0	1.1096	0.361	0.012	0
ENSDARG00000052702~~capn1a	Rest MG	0	1.1095	0.527	0.059	0
ENSDARG00000007711~~rab3il1	Rest MG	0	1.10833	0.35	0.005	0
ENSDARG00000055075~~svila	Rest MG	0	1.10392	0.979	0.345	0
ENSDARG00000087867~~SLC2A13	Rest MG	0	1.1029	0.42	0.026	0
ENSDARG00000099137~~BX663503.3	Rest MG	0	1.10239	0.581	0.078	0
ENSDARG00000075964~~plekhg4	Rest MG	0	1.10151	0.491	0.052	0
ENSDARG00000039563~~loxl3b	Rest MG	0	1.09946	0.652	0.111	0
ENSDARG00000062831~~si:ch73-22o12.1	Rest MG	0	1.09893	0.657	0.122	0
ENSDARG00000075249~~fam171a2a	Rest MG	0	1.0985	0.77	0.186	0
ENSDARG00000099979~~tgfbr3	Rest MG	0	1.0973	0.504	0.038	0
ENSDARG00000061231~~tinagl1	Rest MG	0	1.09698	0.332	0.01	0
ENSDARG00000103607~~wtip	Rest MG	0	1.09671	0.362	0.013	0
ENSDARG00000045414~~elovl2	Rest MG	0	1.0958	0.312	0.005	0
ENSDARG00000086269~~ndst2a	Rest MG	0	1.09362	0.975	0.408	0
ENSDARG00000090903~~creb3l3b	Rest MG	0	1.09266	0.346	0.005	0
ENSDARG00000105071~~nos1apa	Rest MG	0	1.09227	0.773	0.164	0
ENSDARG00000075188~~adamts10	Rest MG	0	1.08811	0.324	0.012	0
ENSDARG00000043511~~prdx6	Rest MG	0	1.08679	0.518	0.06	0
ENSDARG00000099265~~slc7a5	Rest MG	0	1.08637	0.83	0.171	0
ENSDARG00000026829~~cotl1	Rest MG	0	1.08578	0.455	0.039	0
ENSDARG00000101914~~metrnla	Rest MG	0	1.08229	0.345	0.007	0
ENSDARG00000032188~~lrrc8aa	Rest MG	0	1.08161	0.478	0.048	0
ENSDARG00000034117~~rarga	Rest MG	0	1.07954	0.508	0.063	0
ENSDARG00000100222~~utrn	Rest MG	0	1.07819	0.794	0.164	0
ENSDARG00000074381~~farp1	Rest MG	0	1.07738	0.763	0.16	0
ENSDARG00000011407~~col2a1b	Rest MG	0	1.07476	0.312	0.002	0
ENSDARG00000037655~~pls3	Rest MG	0	1.07458	0.417	0.034	0
ENSDARG00000035132~~rgs3b	Rest MG	0	1.0729	0.514	0.068	0
ENSDARG00000068967~~zgc:153372	Rest MG	0	1.0724	0.483	0.049	0
ENSDARG00000025147~~cd63	Rest MG	0	1.06824	0.376	0.023	0
ENSDARG00000063040~~btbd11b	Rest MG	0	1.06822	0.667	0.116	0
ENSDARG00000032317~~tox	Rest MG	0	1.06818	0.954	0.281	0
ENSDARG00000063407~~LO018340.1	Rest MG	0	1.06535	0.346	0.011	0
ENSDARG00000004451~~tnfrsfa	Rest MG	0	1.06499	0.355	0.016	0
ENSDARG00000039966~~prom1a	Rest MG	0	1.0629	0.999	0.486	0
ENSDARG00000058038~~eml3	Rest MG	0	1.06209	0.335	0.012	0
ENSDARG00000086471~~pkig	Rest MG	0	1.06131	0.497	0.064	0
ENSDARG00000046053~~slc27a6	Rest MG	0	1.06115	0.338	0.024	0
ENSDARG00000062420~~nfia	Rest MG	0	1.06109	0.988	0.287	0
ENSDARG00000062199~~si:dkey-217l24.1	Rest MG	0	1.06074	0.416	0.045	0
ENSDARG00000102024~~chmp6b	Rest MG	0	1.06067	0.826	0.197	0
ENSDARG00000055607~~cgna	Rest MG	0	1.06036	0.393	0.028	0
ENSDARG00000045936~~pax6b	Rest MG	0	1.06025	0.977	0.26	0
ENSDARG00000027087~~tgfb2	Rest MG	0	1.05938	0.337	0.011	0
ENSDARG00000019881~~bsg	Rest MG	0	1.05787	0.898	0.313	0
ENSDARG00000070603~~hspa12a	Rest MG	0	1.05564	0.517	0.075	0
ENSDARG00000011821~~plod2	Rest MG	0	1.05554	0.324	0.01	0
ENSDARG00000021833~~ahr2	Rest MG	0	1.05481	0.492	0.061	0
ENSDARG00000061445~~adcy6a	Rest MG	0	1.05306	0.903	0.269	0
ENSDARG00000036965~~rnf24	Rest MG	0	1.05177	0.796	0.168	0
ENSDARG00000086853~~dpyda.3	Rest MG	0	1.04908	0.374	0.024	0
ENSDARG00000075540~~FAM107A	Rest MG	0	1.04795	0.315	0.002	0
ENSDARG00000034210~~si:dkey-240h12.4	Rest MG	0	1.04649	0.336	0.011	0
ENSDARG00000077229~~ano8b	Rest MG	0	1.0453	0.444	0.045	0
ENSDARG00000053136~~b2m	Rest MG	0	1.04404	0.38	0.035	0
ENSDARG00000074121~~dnmbp	Rest MG	0	1.04385	0.822	0.179	0
ENSDARG00000017140~~zgc:63587	Rest MG	0	1.04285	0.378	0.026	0
ENSDARG00000010276~~ptgs2b	Rest MG	0	1.04211	0.156	0.001	0
ENSDARG00000017107~~nr2e1	Rest MG	0	1.04173	0.314	0.008	0
ENSDARG00000069755~~mtmr11	Rest MG	0	1.04156	0.479	0.06	0
ENSDARG00000037059~~slc44a2	Rest MG	0	1.03944	0.531	0.08	0
ENSDARG00000010767~~epha4l	Rest MG	0	1.03683	0.334	0.009	0
ENSDARG00000043710~~parvaa	Rest MG	0	1.03515	0.319	0.01	0
ENSDARG00000024546~~pla2g4aa	Rest MG	0	1.03494	0.327	0.007	0
ENSDARG00000011027~~fgfr1a	Rest MG	0	1.03462	0.337	0.02	0
ENSDARG00000031548~~ephb3a	Rest MG	0	1.03311	0.688	0.125	0
ENSDARG00000111612~~mapkapk3	Rest MG	0	1.0327	0.429	0.032	0
ENSDARG00000057148~~mocos	Rest MG	0	1.03252	0.303	0.002	0
ENSDARG00000005574~~vsx2	Rest MG	0	1.03213	0.386	0.026	0
ENSDARG00000006892~~myo3b	Rest MG	0	1.03193	0.477	0.063	0
ENSDARG00000077691~~slc13a5a	Rest MG	0	1.03138	0.285	0.001	0
ENSDARG00000042126~~elmo3	Rest MG	0	1.03051	0.326	0.009	0
ENSDARG00000098592~~zgc:92140	Rest MG	0	1.02678	0.623	0.112	0
ENSDARG00000015822~~sesn3	Rest MG	0	1.02408	0.493	0.064	0
ENSDARG00000105368~~CR383676.3	Rest MG	0	1.02294	0.874	0.298	0
ENSDARG00000075725~~cep152	Rest MG	0	1.02213	0.342	0.015	0
ENSDARG00000027222~~adgrg1	Rest MG	0	1.02196	0.312	0.009	0
ENSDARG00000034268~~slit3	Rest MG	0	1.02181	0.352	0.058	0
ENSDARG00000015907~~dcbld1	Rest MG	0	1.0209	0.354	0.023	0
ENSDARG00000099970~~CR383676.2	Rest MG	0	1.02089	1	0.999	0
ENSDARG00000089564~~MDFI	Rest MG	0	1.01978	0.321	0.009	0
ENSDARG00000092499~~si:ch211-183d21.1	Rest MG	0	1.01772	0.301	0.009	0
ENSDARG00000030058~~tbx4	Rest MG	0	1.01731	0.389	0.041	0
ENSDARG00000098414~~ninl	Rest MG	0	1.01666	0.609	0.099	0
ENSDARG00000115646~~CR846082.1	Rest MG	0	1.01624	0.396	0.033	0
ENSDARG00000092517~~gpsm1a	Rest MG	0	1.01608	0.303	0.005	0
ENSDARG00000062020~~gse1	Rest MG	0	1.01572	0.679	0.154	0
ENSDARG00000063572~~perp	Rest MG	0	1.01271	0.3	0.006	0
ENSDARG00000012593~~col5a1	Rest MG	0	1.0111	0.368	0.027	0
ENSDARG00000041607~~eif4ebp3l	Rest MG	0	1.00846	0.312	0.014	0
ENSDARG00000071673~~ctdspla	Rest MG	0	1.00306	0.778	0.183	0
ENSDARG00000016866~~fam102ab	Rest MG	0	1.003	0.573	0.1	0
ENSDARG00000067719~~wwtr1	Rest MG	0	1.00259	0.302	0.007	0
ENSDARG00000062909~~furina	Rest MG	0	1.00234	0.959	0.385	0
ENSDARG00000073738~~dennd2c	Rest MG	0	1.00229	0.317	0.014	0
ENSDARG00000029296~~nexmifb	Rest MG	0	1.00218	0.899	0.291	0
ENSDARG00000011824~~pbxip1b	Rest MG	0	1.00217	0.319	0.01	0
ENSDARG00000097239~~si:ch73-31d8.2	Rest MG	0	1.00009	0.302	0.006	0
ENSDARG00000069980~~lman1	Rest MG	0	0.998072	0.409	0.046	0
ENSDARG00000104089~~p3h4	Rest MG	0	0.997882	0.317	0.012	0
ENSDARG00000036791~~dnmt3bb.1	Rest MG	0	0.996473	0.312	0.01	0
ENSDARG00000016153~~dag1	Rest MG	0	0.994919	0.915	0.276	0
ENSDARG00000053129~~carhsp1	Rest MG	0	0.993507	0.299	0.005	0
ENSDARG00000029856~~cnn3b	Rest MG	0	0.993482	0.301	0.007	0
ENSDARG00000059035~~porb	Rest MG	0	0.993246	0.354	0.025	0
ENSDARG00000002013~~grb10a	Rest MG	0	0.993162	0.608	0.1	0
ENSDARG00000032324~~epb41l5	Rest MG	0	0.991648	0.943	0.28	0
ENSDARG00000017494~~tgfbr1a	Rest MG	0	0.991436	0.392	0.038	0
ENSDARG00000028148~~pax2a	Rest MG	0	0.990547	0.3	0.003	0
ENSDARG00000100731~~zgc:101540	Rest MG	0	0.988848	0.308	0.008	0
ENSDARG00000018441~~heg1	Rest MG	0	0.987341	0.279	0.001	0
ENSDARG00000086927~~pik3c2b	Rest MG	0	0.987061	0.676	0.141	0
ENSDARG00000020845~~tns1b	Rest MG	0	0.985672	0.41	0.037	0
ENSDARG00000039626~~nrgna	Rest MG	0	0.984661	0.342	0.028	0
ENSDARG00000056783~~raraa	Rest MG	0	0.983898	0.937	0.361	0
ENSDARG00000069595~~si:ch211-214c7.4	Rest MG	0	0.983584	0.508	0.071	0
ENSDARG00000027797~~adcy6b	Rest MG	0	0.982487	0.565	0.072	0
ENSDARG00000053859~~ism2b	Rest MG	0	0.98172	0.27	0.001	0
ENSDARG00000055876~~msmo1	Rest MG	0	0.981251	0.291	0.023	0
ENSDARG00000017982~~cyp39a1	Rest MG	0	0.980885	0.242	0.003	0
ENSDARG00000102424~~ARHGAP44	Rest MG	0	0.979826	0.552	0.101	0
ENSDARG00000029036~~rab32a	Rest MG	0	0.973516	0.286	0.005	0
ENSDARG00000078618~~inpp5kb	Rest MG	0	0.971655	0.31	0.013	0
ENSDARG00000001999~~adamts18	Rest MG	0	0.97031	0.648	0.107	0
ENSDARG00000074004~~stac	Rest MG	0	0.969891	0.659	0.139	0
ENSDARG00000053713~~ccdc88c	Rest MG	0	0.964304	0.517	0.077	0
ENSDARG00000011163~~sema3fa	Rest MG	0	0.964265	0.98	0.359	0
ENSDARG00000003779~~ctnnd2b	Rest MG	0	0.963583	0.912	0.376	0
ENSDARG00000045548~~lepb	Rest MG	0	0.962045	0.195	0.007	0
ENSDARG00000075557~~apcdd1l	Rest MG	0	0.958151	0.291	0.003	0
ENSDARG00000039534~~rrh	Rest MG	0	0.958034	0.261	0.002	0
ENSDARG00000054823~~id3	Rest MG	0	0.95631	0.304	0.012	0
ENSDARG00000020871~~ptprz1b	Rest MG	0	0.954898	0.616	0.117	0
ENSDARG00000034423~~sncga	Rest MG	0	0.951965	0.334	0.027	0
ENSDARG00000055455~~gpm6aa	Rest MG	0	0.951333	0.993	0.462	0
ENSDARG00000103747~~cav1	Rest MG	0	0.949456	0.276	0.001	0
ENSDARG00000075437~~shc1	Rest MG	0	0.946873	0.492	0.091	0
ENSDARG00000102445~~si:dkey-22o22.2	Rest MG	0	0.94577	0.902	0.19	0
ENSDARG00000057698~~ctsd	Rest MG	0	0.944901	0.469	0.084	0
ENSDARG00000017748~~arhgap29b	Rest MG	0	0.944823	0.318	0.023	0
ENSDARG00000037706~~gss	Rest MG	0	0.942771	0.369	0.034	0
ENSDARG00000056322~~ldb3a	Rest MG	0	0.941802	0.591	0.107	0
ENSDARG00000043395~~crip3	Rest MG	0	0.935285	0.323	0.026	0
ENSDARG00000102742~~bmpr1bb	Rest MG	0	0.934381	0.271	0.017	0
ENSDARG00000077383~~anxa11a	Rest MG	0	0.930146	0.34	0.024	0
ENSDARG00000086950~~si:ch211-269k10.2	Rest MG	0	0.928416	0.289	0.009	0
ENSDARG00000043226~~nfixa	Rest MG	0	0.928183	0.955	0.287	0
ENSDARG00000053326~~gna11b	Rest MG	0	0.925715	0.801	0.216	0
ENSDARG00000039335~~st6gal2a	Rest MG	0	0.923521	0.908	0.303	0
ENSDARG00000102441~~ctnna1	Rest MG	0	0.917918	0.862	0.257	0
ENSDARG00000052148~~ptgs1	Rest MG	0	0.916265	0.252	0	0
ENSDARG00000043757~~ptbp3	Rest MG	0	0.916129	0.919	0.336	0
ENSDARG00000068934~~cyp1b1	Rest MG	0	0.915304	0.245	0.005	0
ENSDARG00000067976~~ar	Rest MG	0	0.915077	0.756	0.144	0
ENSDARG00000043130~~notch2	Rest MG	0	0.91443	0.293	0.014	0
ENSDARG00000044281~~erbin	Rest MG	0	0.914175	0.965	0.368	0
ENSDARG00000061862~~myo18ab	Rest MG	0	0.913912	0.798	0.233	0
ENSDARG00000036427~~slc3a2a	Rest MG	0	0.912214	0.253	0.006	0
ENSDARG00000057166~~lrmda	Rest MG	0	0.911853	0.526	0.107	0
ENSDARG00000063649~~tead3b	Rest MG	0	0.910846	0.394	0.042	0
ENSDARG00000079900~~shroom4	Rest MG	0	0.910364	0.314	0.023	0
ENSDARG00000057286~~swap70b	Rest MG	0	0.910259	0.295	0.013	0
ENSDARG00000008026~~niban2b	Rest MG	0	0.910038	0.293	0.012	0
ENSDARG00000016532~~suco	Rest MG	0	0.90856	0.979	0.484	0
ENSDARG00000076466~~maml1	Rest MG	0	0.908199	0.333	0.034	0
ENSDARG00000057767~~nudt4a	Rest MG	0	0.907341	0.324	0.026	0
ENSDARG00000116484~~BX465198.2	Rest MG	0	0.905664	0.329	0.042	0
ENSDARG00000099389~~cdo1	Rest MG	0	0.905185	0.263	0.007	0
ENSDARG00000068572~~slc16a1b	Rest MG	0	0.903269	0.294	0.017	0
ENSDARG00000089187~~wfdc2	Rest MG	0	0.902857	0.246	0.002	0
ENSDARG00000069594~~kif13a	Rest MG	0	0.898734	0.369	0.043	0
ENSDARG00000094382~~BX649266.1	Rest MG	0	0.897237	0.311	0.026	0
ENSDARG00000029072~~klf6a	Rest MG	0	0.895683	0.31	0.023	0
ENSDARG00000022763~~hpcal1	Rest MG	0	0.892813	0.246	0.002	0
ENSDARG00000111261~~FO834850.1	Rest MG	0	0.892399	0.265	0.007	0
ENSDARG00000070913~~sox2	Rest MG	0	0.892004	0.324	0.027	0
ENSDARG00000093201~~si:dkey-112e17.1	Rest MG	0	0.891364	0.232	0.001	0
ENSDARG00000015887~~b2ml	Rest MG	0	0.891073	0.64	0.162	0
ENSDARG00000104955~~BX294178.2	Rest MG	0	0.890541	0.286	0.009	0
ENSDARG00000074201~~flna	Rest MG	0	0.890514	0.414	0.054	0
ENSDARG00000056774~~gpr37l1b	Rest MG	0	0.889801	0.241	0.002	0
ENSDARG00000024492~~col9a2	Rest MG	0	0.887723	0.246	0.003	0
ENSDARG00000033978~~nxn	Rest MG	0	0.887583	0.851	0.246	0
ENSDARG00000087657~~fasn	Rest MG	0	0.885976	0.834	0.267	0
ENSDARG00000062251~~fbxl7	Rest MG	0	0.88475	0.317	0.027	0
ENSDARG00000036179~~myo1ea	Rest MG	0	0.884237	0.417	0.049	0
ENSDARG00000102858~~sc:d189	Rest MG	0	0.879658	0.23	0	0
ENSDARG00000087822~~agap3	Rest MG	0	0.8787	0.848	0.291	0
ENSDARG00000002167~~cacnb1	Rest MG	0	0.87763	0.365	0.046	0
ENSDARG00000100729~~tln1	Rest MG	0	0.876661	0.626	0.108	0
ENSDARG00000028857~~sgsm1a	Rest MG	0	0.871305	0.322	0.033	0
ENSDARG00000018048~~zgc:171704	Rest MG	0	0.868244	0.163	0.001	0
ENSDARG00000015472~~gpc4	Rest MG	0	0.86615	0.26	0.012	0
ENSDARG00000075929~~si:dkey-219c10.4	Rest MG	0	0.865888	0.219	0	0
ENSDARG00000079738~~znf219	Rest MG	0	0.865498	0.309	0.026	0
ENSDARG00000060106~~crb2a	Rest MG	0	0.864994	0.644	0.153	0
ENSDARG00000025478~~gipr	Rest MG	0	0.864351	0.376	0.05	0
ENSDARG00000076919~~igdcc4	Rest MG	0	0.863903	0.565	0.131	0
ENSDARG00000059680~~fscn1a	Rest MG	0	0.862452	0.418	0.063	0
ENSDARG00000052903~~rtkn2b	Rest MG	0	0.862275	0.276	0.013	0
ENSDARG00000004930~~lmo7a	Rest MG	0	0.86035	0.305	0.03	0
ENSDARG00000007098~~itm2ba	Rest MG	0	0.860242	0.971	0.53	0
ENSDARG00000105277~~cnksr3	Rest MG	0	0.858464	0.239	0.003	0
ENSDARG00000075349~~si:ch73-138n13.1	Rest MG	0	0.858119	0.573	0.118	0
ENSDARG00000021607~~negr1	Rest MG	0	0.857788	0.994	0.452	0
ENSDARG00000070266~~spock3	Rest MG	0	0.857695	0.955	0.364	0
ENSDARG00000001968~~dock5	Rest MG	0	0.857433	0.265	0.011	0
ENSDARG00000102191~~CPNE8	Rest MG	0	0.855207	0.341	0.047	0
ENSDARG00000019660~~rxfp2b	Rest MG	0	0.852864	0.259	0.011	0
ENSDARG00000028845~~calcr	Rest MG	0	0.852266	0.544	0.124	0
ENSDARG00000007369~~tcf7l1b	Rest MG	0	0.850419	0.298	0.029	0
ENSDARG00000014577~~rhpn2	Rest MG	0	0.850369	0.579	0.095	0
ENSDARG00000070174~~PLEKHH3	Rest MG	0	0.850323	0.584	0.12	0
ENSDARG00000098204~~CU984600.2	Rest MG	0	0.848781	0.211	0.024	0
ENSDARG00000069432~~plscr3b	Rest MG	0	0.843249	0.246	0.006	0
ENSDARG00000078308~~spry2	Rest MG	0	0.843134	0.26	0.015	0
ENSDARG00000063390~~pvrl2l	Rest MG	0	0.840424	0.932	0.35	0
ENSDARG00000002952~~smo	Rest MG	0	0.840157	0.252	0.013	0
ENSDARG00000059751~~abtb2a	Rest MG	0	0.840139	0.269	0.011	0
ENSDARG00000036967~~smox	Rest MG	0	0.839897	0.376	0.071	0
ENSDARG00000045506~~gramd4b	Rest MG	0	0.839426	0.734	0.18	0
ENSDARG00000063438~~srebf2	Rest MG	0	0.836757	0.301	0.036	0
ENSDARG00000055120~~ctsba	Rest MG	0	0.83607	0.348	0.043	0
ENSDARG00000013961~~slc31a1	Rest MG	0	0.834909	0.366	0.057	0
ENSDARG00000110878~~si:dkey-28k24.2	Rest MG	0	0.830199	0.218	0.012	0
ENSDARG00000020250~~rhoj	Rest MG	0	0.830096	0.262	0.014	0
ENSDARG00000022995~~clic4	Rest MG	0	0.82673	0.278	0.029	0
ENSDARG00000102671~~dpyda.1	Rest MG	0	0.826102	0.227	0.004	0
ENSDARG00000004771~~ankrd10b	Rest MG	0	0.825325	0.787	0.254	0
ENSDARG00000029476~~ldlra	Rest MG	0	0.821749	0.216	0.004	0
ENSDARG00000013072~~mmp15b	Rest MG	0	0.821456	0.23	0.007	0
ENSDARG00000089824~~lpar4	Rest MG	0	0.821254	0.217	0.001	0
ENSDARG00000103435~~sorbs1	Rest MG	0	0.820835	0.553	0.123	0
ENSDARG00000068650~~fam214b	Rest MG	0	0.8207	0.329	0.038	0
ENSDARG00000056228~~pld1a	Rest MG	0	0.820486	0.234	0.003	0
ENSDARG00000033327~~unc5b	Rest MG	0	0.820153	0.805	0.313	0
ENSDARG00000044167~~padi2	Rest MG	0	0.81987	0.227	0.004	0
ENSDARG00000100913~~arhgef12b	Rest MG	0	0.819409	0.67	0.169	0
ENSDARG00000095312~~sc:d0202	Rest MG	0	0.818188	0.226	0.004	0
ENSDARG00000018328~~rhocb	Rest MG	0	0.817974	0.267	0.023	0
ENSDARG00000062577~~arhgap35a	Rest MG	0	0.816373	0.986	0.542	0
ENSDARG00000011157~~arhgef18a	Rest MG	0	0.815843	0.225	0.005	0
ENSDARG00000098123~~GNG12	Rest MG	0	0.815144	0.355	0.049	0
ENSDARG00000105209~~ENSDARG00000105209	Rest MG	0	0.814816	0.666	0.158	0
ENSDARG00000026294~~erbb2	Rest MG	0	0.814421	0.241	0.012	0
ENSDARG00000020136~~ptges	Rest MG	0	0.813926	0.227	0.002	0
ENSDARG00000058693~~cast	Rest MG	0	0.813898	0.324	0.038	0
ENSDARG00000101135~~si:dkey-85k7.7	Rest MG	0	0.813888	0.372	0.058	0
ENSDARG00000104244~~twsg1a	Rest MG	0	0.811384	0.282	0.023	0
ENSDARG00000086669~~edn3b	Rest MG	0	0.811002	0.199	0	0
ENSDARG00000013784~~zgc:77158	Rest MG	0	0.810729	0.34	0.052	0
ENSDARG00000061371~~cdh18a	Rest MG	0	0.808498	0.598	0.121	0
ENSDARG00000029402~~sort1a	Rest MG	0	0.807597	0.589	0.123	0
ENSDARG00000117275~~BX537310.2	Rest MG	0	0.807266	0.354	0.051	0
ENSDARG00000002231~~plpp2a	Rest MG	0	0.80709	0.25	0.009	0
ENSDARG00000021896~~asap3	Rest MG	0	0.806018	0.247	0.013	0
ENSDARG00000042641~~cyp51	Rest MG	0	0.80586	0.199	0.01	0
ENSDARG00000098374~~ENSDARG00000098374	Rest MG	0	0.805834	0.361	0.047	0
ENSDARG00000028393~~daam2	Rest MG	0	0.805809	0.303	0.032	0
ENSDARG00000019396~~rergla	Rest MG	0	0.80445	0.243	0.009	0
ENSDARG00000056346~~acap1	Rest MG	0	0.804084	0.252	0.012	0
ENSDARG00000011941~~bmpr2a	Rest MG	0	0.803824	0.693	0.192	0
ENSDARG00000003705~~prnprs3	Rest MG	0	0.803274	0.549	0.131	0
ENSDARG00000063661~~nuak2	Rest MG	0	0.802374	0.227	0.008	0
ENSDARG00000054864~~aplp2	Rest MG	0	0.801886	1	0.875	0
ENSDARG00000017474~~zgc:110699	Rest MG	0	0.801549	0.223	0.005	0
ENSDARG00000007461~~srgap1a	Rest MG	0	0.801126	0.664	0.183	0
ENSDARG00000074806~~afap1l2	Rest MG	0	0.79978	0.231	0.004	0
ENSDARG00000021143~~rtn1b	Rest MG	0	0.799757	0.674	0.19	0
ENSDARG00000027199~~smad1	Rest MG	0	0.799029	0.229	0.005	0
ENSDARG00000094426~~her4.2	Rest MG	0	0.797043	0.234	0.014	0
ENSDARG00000056979~~lhx9	Rest MG	0	0.796863	0.301	0.043	0
ENSDARG00000062621~~satb1b	Rest MG	0	0.79622	0.401	0.057	0
ENSDARG00000059231~~hephl1a	Rest MG	0	0.796086	0.262	0.02	0
ENSDARG00000057403~~CR847953.1	Rest MG	0	0.79515	0.345	0.05	0
ENSDARG00000025420~~fzd5	Rest MG	0	0.794112	0.222	0.007	0
ENSDARG00000079530~~si:dkey-17m8.1	Rest MG	0	0.79333	0.22	0.005	0
ENSDARG00000020164~~efnb2a	Rest MG	0	0.793329	0.637	0.228	0
ENSDARG00000079191~~zgc:172122	Rest MG	0	0.792946	0.215	0	0
ENSDARG00000020893~~slc25a55a	Rest MG	0	0.792175	0.406	0.075	0
ENSDARG00000078006~~wscd1b	Rest MG	0	0.792147	0.215	0.007	0
ENSDARG00000075759~~samd4a	Rest MG	0	0.791619	0.288	0.033	0
ENSDARG00000039980~~ppt1	Rest MG	0	0.790804	0.292	0.033	0
ENSDARG00000016934~~ttyh2	Rest MG	0	0.790593	0.64	0.171	0
ENSDARG00000036252~~rras2	Rest MG	0	0.789543	0.266	0.028	0
ENSDARG00000032218~~acss3	Rest MG	0	0.789442	0.239	0.011	0
ENSDARG00000055400~~si:dkey-56f14.7	Rest MG	0	0.787543	0.484	0.165	0
ENSDARG00000003290~~dab1b	Rest MG	0	0.787373	0.449	0.078	0
ENSDARG00000009930~~cadm2a	Rest MG	0	0.78714	0.572	0.148	0
ENSDARG00000103251~~sh3pxd2b	Rest MG	0	0.783168	0.343	0.041	0
ENSDARG00000098826~~plcl2	Rest MG	0	0.78261	0.497	0.102	0
ENSDARG00000061732~~raph1b	Rest MG	0	0.782287	0.489	0.106	0
ENSDARG00000078953~~epn3a	Rest MG	0	0.782138	0.332	0.05	0
ENSDARG00000036846~~anks4b	Rest MG	0	0.781751	0.206	0.002	0
ENSDARG00000011545~~arrb2b	Rest MG	0	0.778297	0.78	0.229	0
ENSDARG00000014180~~ildr2	Rest MG	0	0.777972	0.472	0.085	0
ENSDARG00000031044~~lipg	Rest MG	0	0.773365	0.199	0.005	0
ENSDARG00000044015~~gfra2b	Rest MG	0	0.773175	0.366	0.072	0
ENSDARG00000058322~~enc3	Rest MG	0	0.772861	0.246	0.019	0
ENSDARG00000020759~~elf1	Rest MG	0	0.772703	0.316	0.038	0
ENSDARG00000098114~~ctsa	Rest MG	0	0.772449	0.251	0.019	0
ENSDARG00000009488~~gipc2	Rest MG	0	0.770092	0.43	0.075	0
ENSDARG00000104393~~npr2	Rest MG	0	0.769126	0.319	0.039	0
ENSDARG00000015184~~mpp3a	Rest MG	0	0.768598	0.35	0.063	0
ENSDARG00000070536~~creb5b	Rest MG	0	0.767547	0.349	0.042	0
ENSDARG00000034300~~sema3c	Rest MG	0	0.76637	0.229	0.01	0
ENSDARG00000117324~~LO018196.1	Rest MG	0	0.765017	0.267	0.024	0
ENSDARG00000053864~~elmsan1b	Rest MG	0	0.764374	0.742	0.279	0
ENSDARG00000069171~~gramd4a	Rest MG	0	0.763056	0.926	0.358	0
ENSDARG00000068208~~def8	Rest MG	0	0.762534	0.96	0.454	0
ENSDARG00000095844~~FP102167.1	Rest MG	0	0.762483	0.282	0.028	0
ENSDARG00000004196~~tnfsf10l	Rest MG	0	0.762189	0.226	0.009	0
ENSDARG00000063417~~erf	Rest MG	0	0.760781	0.253	0.023	0
ENSDARG00000041505~~itm2bb	Rest MG	0	0.760597	0.224	0.007	0
ENSDARG00000117645~~CR384075.1	Rest MG	0	0.759511	0.275	0.029	0
ENSDARG00000039196~~greb1l	Rest MG	0	0.759096	0.395	0.078	0
ENSDARG00000028228~~zbtb18	Rest MG	0	0.759045	0.512	0.115	0
ENSDARG00000018025~~tbx2a	Rest MG	0	0.756809	0.421	0.08	0
ENSDARG00000062173~~camsap2a	Rest MG	0	0.754774	0.52	0.135	0
ENSDARG00000003927~~cldn12	Rest MG	0	0.754207	0.242	0.019	0
ENSDARG00000076867~~mrtfbb	Rest MG	0	0.753989	0.458	0.101	0
ENSDARG00000034893~~rarab	Rest MG	0	0.753469	0.965	0.477	0
ENSDARG00000040255~~ephx2	Rest MG	0	0.752801	0.199	0.004	0
ENSDARG00000053209~~smad6a	Rest MG	0	0.75024	0.219	0.009	0
ENSDARG00000034718~~tfpia	Rest MG	0	0.74963	0.217	0.005	0
ENSDARG00000045749~~ppfibp1a	Rest MG	0	0.749178	0.186	0.001	0
ENSDARG00000007753~~cpne2	Rest MG	0	0.748373	0.246	0.03	0
ENSDARG00000020057~~bmpr2b	Rest MG	0	0.748215	0.976	0.517	0
ENSDARG00000021140~~pabpc1b	Rest MG	0	0.747683	0.355	0.069	0
ENSDARG00000062081~~tbc1d1	Rest MG	0	0.746902	0.255	0.024	0
ENSDARG00000059587~~ABR	Rest MG	0	0.746817	0.798	0.244	0
ENSDARG00000099767~~fhdc2	Rest MG	0	0.746816	0.209	0.004	0
ENSDARG00000021987~~plecb	Rest MG	0	0.746803	0.303	0.048	0
ENSDARG00000097617~~si:ch211-178n15.1	Rest MG	0	0.746296	0.232	0.02	0
ENSDARG00000035682~~FP102018.1	Rest MG	0	0.745625	0.237	0.019	0
ENSDARG00000078561~~lrig2	Rest MG	0	0.745344	0.511	0.115	0
ENSDARG00000105239~~ecm1b	Rest MG	0	0.744586	0.322	0.04	0
ENSDARG00000061923~~amotl2a	Rest MG	0	0.744361	0.215	0.012	0
ENSDARG00000101983~~pkn2	Rest MG	0	0.744195	0.242	0.02	0
ENSDARG00000061093~~phldb1a	Rest MG	0	0.742563	0.282	0.037	0
ENSDARG00000034670~~ube2e2	Rest MG	0	0.737991	0.507	0.123	0
ENSDARG00000018010~~crtap	Rest MG	0	0.736634	0.187	0.002	0
ENSDARG00000098802~~map7d1a	Rest MG	0	0.735714	0.394	0.091	0
ENSDARG00000112993~~efnb3a	Rest MG	0	0.735357	0.751	0.234	0
ENSDARG00000079547~~zbtb47b	Rest MG	0	0.735141	0.219	0.017	0
ENSDARG00000058348~~scinlb	Rest MG	0	0.73339	0.222	0.011	0
ENSDARG00000061242~~tuft1a	Rest MG	0	0.731931	0.222	0.015	0
ENSDARG00000075821~~plxnb1a	Rest MG	0	0.731761	0.735	0.209	0
ENSDARG00000069560~~kcnh3	Rest MG	0	0.7312	0.298	0.055	0
ENSDARG00000099465~~rnf213a	Rest MG	0	0.729638	0.433	0.102	0
ENSDARG00000037012~~slc3a2b	Rest MG	0	0.729117	0.358	0.061	0
ENSDARG00000070830~~zgc:136858	Rest MG	0	0.728901	0.184	0.001	0
ENSDARG00000004018~~CHST13	Rest MG	0	0.727434	0.208	0.009	0
ENSDARG00000026325~~mmp11a	Rest MG	0	0.725603	0.212	0.011	0
ENSDARG00000089701~~trabd2a	Rest MG	0	0.724752	0.192	0.003	0
ENSDARG00000060875~~pde1a	Rest MG	0	0.724315	0.456	0.079	0
ENSDARG00000007349~~dmrt1	Rest MG	0	0.723607	0.199	0.003	0
ENSDARG00000094533~~si:dkey-246e1.3	Rest MG	0	0.723114	0.189	0	0
ENSDARG00000013005~~opcml	Rest MG	0	0.723035	0.712	0.214	0
ENSDARG00000086033~~tspan5a	Rest MG	0	0.720822	0.639	0.164	0
ENSDARG00000014655~~itpr1a	Rest MG	0	0.720634	0.217	0.014	0
ENSDARG00000079312~~kmt2ca	Rest MG	0	0.720345	0.984	0.549	0
ENSDARG00000056530~~cpamd8	Rest MG	0	0.719068	0.184	0.001	0
ENSDARG00000079144~~bcl2l11	Rest MG	0	0.718863	0.236	0.023	0
ENSDARG00000007370~~dysf	Rest MG	0	0.71807	0.286	0.054	0
ENSDARG00000074589~~rin2	Rest MG	0	0.717586	0.218	0.012	0
ENSDARG00000042807~~slc16a4	Rest MG	0	0.717327	0.256	0.032	0
ENSDARG00000004843~~foxp1a	Rest MG	0	0.714768	0.312	0.049	0
ENSDARG00000025679~~comtb	Rest MG	0	0.714541	0.213	0.009	0
ENSDARG00000098753~~elmo1	Rest MG	0	0.713772	0.97	0.416	0
ENSDARG00000031100~~ivns1abpa	Rest MG	0	0.713306	0.596	0.168	0
ENSDARG00000043210~~nfic	Rest MG	0	0.713225	0.978	0.516	0
ENSDARG00000100751~~SYNDIG1	Rest MG	0	0.712401	0.27	0.032	0
ENSDARG00000091348~~rtn3	Rest MG	0	0.712222	0.949	0.443	0
ENSDARG00000079705~~si:ch211-152p11.4	Rest MG	0	0.710814	0.189	0.001	0
ENSDARG00000013704~~cers2a	Rest MG	0	0.710426	0.236	0.023	0
ENSDARG00000004672~~ptk2ab	Rest MG	0	0.709857	0.594	0.167	0
ENSDARG00000020645~~slc7a3a	Rest MG	0	0.70825	0.554	0.144	0
ENSDARG00000002084~~lamb2	Rest MG	0	0.707942	0.192	0.003	0
ENSDARG00000090690~~nell2a	Rest MG	0	0.706893	0.252	0.034	0
ENSDARG00000116863~~CU984579.1	Rest MG	0	0.70479	0.193	0.004	0
ENSDARG00000079756~~peak1	Rest MG	0	0.704575	0.267	0.032	0
ENSDARG00000057737~~rxraa	Rest MG	0	0.703299	0.886	0.406	0
ENSDARG00000098405~~map3k1	Rest MG	0	0.702496	0.242	0.027	0
ENSDARG00000078216~~eps15	Rest MG	0	0.701145	0.25	0.035	0
ENSDARG00000029472~~afdna	Rest MG	0	0.700979	0.997	0.736	0
ENSDARG00000016154~~zfp36l1a	Rest MG	0	0.700286	0.199	0.01	0
ENSDARG00000032083~~dpysl2b	Rest MG	0	0.697502	0.351	0.066	0
ENSDARG00000010789~~homer3b	Rest MG	0	0.69573	0.348	0.073	0
ENSDARG00000045199~~CAPN1	Rest MG	0	0.695554	0.209	0.013	0
ENSDARG00000076801~~arap3	Rest MG	0	0.69429	0.543	0.117	0
ENSDARG00000027600~~pdlim5b	Rest MG	0	0.691995	0.199	0.01	0
ENSDARG00000015312~~klf12a	Rest MG	0	0.691987	0.254	0.03	0
ENSDARG00000104396~~trim25	Rest MG	0	0.691945	0.216	0.019	0
ENSDARG00000103025~~hmgcs1	Rest MG	0	0.690382	0.241	0.057	0
ENSDARG00000005789~~enpp1	Rest MG	0	0.689501	0.261	0.011	0
ENSDARG00000055052~~map2	Rest MG	0	0.689347	0.979	0.415	0
ENSDARG00000107408~~TCF4	Rest MG	0	0.68853	0.615	0.132	0
ENSDARG00000068275~~ptx3a	Rest MG	0	0.688344	0.182	0.002	0
ENSDARG00000016963~~slc16a1a	Rest MG	0	0.688146	0.191	0.007	0
ENSDARG00000035578~~hs3st1l2	Rest MG	0	0.686761	0.37	0.067	0
ENSDARG00000061021~~fam160a1a	Rest MG	0	0.684048	0.25	0.03	0
ENSDARG00000024479~~pigk	Rest MG	0	0.684018	0.297	0.051	0
ENSDARG00000001781~~tspan11	Rest MG	0	0.683879	0.187	0.006	0
ENSDARG00000070681~~c1qtnf12	Rest MG	0	0.683187	0.239	0.023	0
ENSDARG00000054941~~ldlrad4b	Rest MG	0	0.682585	0.388	0.095	0
ENSDARG00000021163~~thrb	Rest MG	0	0.682372	0.856	0.287	0
ENSDARG00000015805~~cgnl1	Rest MG	0	0.681838	0.534	0.109	0
ENSDARG00000011498~~si:ch211-212o1.2	Rest MG	0	0.681601	0.412	0.089	0
ENSDARG00000019113~~mob3a	Rest MG	0	0.680672	0.201	0.014	0
ENSDARG00000007231~~ryk	Rest MG	0	0.680406	0.367	0.063	0
ENSDARG00000014804~~cacna2d1a	Rest MG	0	0.679098	0.38	0.077	0
ENSDARG00000005416~~map3k5	Rest MG	0	0.678617	0.481	0.122	0
ENSDARG00000098237~~fbn2b	Rest MG	0	0.678498	0.206	0.014	0
ENSDARG00000042816~~mmp9	Rest MG	0	0.678414	0.114	0.009	0
ENSDARG00000079745~~si:ch211-166a6.5	Rest MG	0	0.677432	0.179	0.005	0
ENSDARG00000037555~~atoh8	Rest MG	0	0.677305	0.172	0.001	0
ENSDARG00000115301~~lurap1	Rest MG	0	0.676691	0.21	0.016	0
ENSDARG00000100003~~glulb	Rest MG	0	0.675214	0.216	0.014	0
ENSDARG00000058696~~tbl1xr1a	Rest MG	0	0.674274	0.968	0.54	0
ENSDARG00000001879~~nav2b	Rest MG	0	0.673882	0.201	0.017	0
ENSDARG00000042249~~FRMD4A	Rest MG	0	0.673722	0.711	0.229	0
ENSDARG00000033537~~p4ha1a	Rest MG	0	0.671959	0.242	0.031	0
ENSDARG00000062806~~ttll9	Rest MG	0	0.669328	0.17	0.002	0
ENSDARG00000042151~~skia	Rest MG	0	0.668578	0.979	0.48	0
ENSDARG00000018485~~cyp2v1	Rest MG	0	0.667318	0.2	0.011	0
ENSDARG00000097225~~si:dkey-79d12.6	Rest MG	0	0.667042	0.209	0.021	0
ENSDARG00000104491~~ampd2a	Rest MG	0	0.664944	0.253	0.036	0
ENSDARG00000088959~~pdxka	Rest MG	0	0.664666	0.211	0.018	0
ENSDARG00000003835~~stom	Rest MG	0	0.66367	0.485	0.124	0
ENSDARG00000104210~~si:ch73-173h19.3	Rest MG	0	0.661995	0.177	0.005	0
ENSDARG00000033840~~fat3a	Rest MG	0	0.661017	0.591	0.157	0
ENSDARG00000079264~~baiap3	Rest MG	0	0.660042	0.161	0.007	0
ENSDARG00000102200~~man2a1	Rest MG	0	0.659159	0.263	0.037	0
ENSDARG00000055632~~smtnl	Rest MG	0	0.65889	0.161	0.001	0
ENSDARG00000099786~~actn4	Rest MG	0	0.658618	0.844	0.308	0
ENSDARG00000091726~~aebp1	Rest MG	0	0.657716	0.174	0.006	0
ENSDARG00000027500~~oxsr1b	Rest MG	0	0.657502	0.389	0.098	0
ENSDARG00000100869~~adcy9	Rest MG	0	0.657227	0.197	0.018	0
ENSDARG00000019658~~pou2f2a	Rest MG	0	0.657014	0.227	0.035	0
ENSDARG00000014302~~brinp2	Rest MG	0	0.655635	0.736	0.211	0
ENSDARG00000090429~~si:dkeyp-7a3.1	Rest MG	0	0.654771	0.18	0.005	0
ENSDARG00000005762~~col14a1a	Rest MG	0	0.653154	0.715	0.149	0
ENSDARG00000044179~~rbms2a	Rest MG	0	0.652509	0.223	0.027	0
ENSDARG00000098680~~si:zfos-2326c3.2	Rest MG	0	0.651981	0.21	0.02	0
ENSDARG00000008816~~glud1a	Rest MG	0	0.651253	0.187	0.01	0
ENSDARG00000055307~~sypl2a	Rest MG	0	0.651219	0.173	0.006	0
ENSDARG00000097317~~si:dkey-276j7.3	Rest MG	0	0.649811	0.167	0.002	0
ENSDARG00000113774~~BX908388.3	Rest MG	0	0.649008	0.163	0.002	0
ENSDARG00000034043~~irx5a	Rest MG	0	0.647711	0.192	0.011	0
ENSDARG00000079323~~rgmb	Rest MG	0	0.647672	0.269	0.063	0
ENSDARG00000097055~~si:ch211-284f22.3	Rest MG	0	0.647434	0.304	0.069	0
ENSDARG00000095654~~tns3.1	Rest MG	0	0.645989	0.162	0.002	0
ENSDARG00000104039~~errfi1a	Rest MG	0	0.645458	0.194	0.015	0
ENSDARG00000058259~~celsr1b	Rest MG	0	0.645165	0.431	0.092	0
ENSDARG00000061976~~sema6bb	Rest MG	0	0.644549	0.36	0.087	0
ENSDARG00000056267~~dixdc1b	Rest MG	0	0.644275	0.388	0.086	0
ENSDARG00000097017~~mical3a	Rest MG	0	0.643256	0.913	0.427	0
ENSDARG00000075110~~dab2ipb	Rest MG	0	0.642595	0.929	0.429	0
ENSDARG00000039974~~rai14	Rest MG	0	0.642397	0.422	0.11	0
ENSDARG00000089227~~si:ch211-91p5.3	Rest MG	0	0.642305	0.278	0.048	0
ENSDARG00000060688~~trim69	Rest MG	0	0.641202	0.179	0.003	0
ENSDARG00000027279~~numb	Rest MG	0	0.640149	0.423	0.098	0
ENSDARG00000075158~~igdcc3	Rest MG	0	0.639932	0.334	0.073	0
ENSDARG00000075352~~brinp3b	Rest MG	0	0.639836	0.312	0.06	0
ENSDARG00000012801~~pfkpb	Rest MG	0	0.6368	0.885	0.355	0
ENSDARG00000102015~~CABZ01037298.1	Rest MG	0	0.634604	0.259	0.045	0
ENSDARG00000054645~~si:ch211-51c14.1	Rest MG	0	0.633493	0.156	0.001	0
ENSDARG00000067950~~zcchc2	Rest MG	0	0.63317	0.373	0.08	0
ENSDARG00000052388~~pcgf5b	Rest MG	0	0.633015	0.182	0.011	0
ENSDARG00000039497~~ccdc85a	Rest MG	0	0.632663	0.82	0.272	0
ENSDARG00000021250~~slc25a48	Rest MG	0	0.631951	0.161	0.001	0
ENSDARG00000011797~~tent5bb	Rest MG	0	0.631351	0.161	0.002	0
ENSDARG00000059746~~plod1a	Rest MG	0	0.631181	0.169	0.005	0
ENSDARG00000074060~~map3k14a	Rest MG	0	0.630349	0.284	0.052	0
ENSDARG00000021633~~sh3bgr	Rest MG	0	0.630277	0.2	0.021	0
ENSDARG00000025254~~s100a10b	Rest MG	0	0.629906	0.212	0.018	0
ENSDARG00000034522~~rab6ba	Rest MG	0	0.628873	0.398	0.066	0
ENSDARG00000076182~~stat1b	Rest MG	0	0.628481	0.133	0.012	0
ENSDARG00000101175~~mcu	Rest MG	0	0.628208	0.225	0.033	0
ENSDARG00000004177~~fam169ab	Rest MG	0	0.627943	0.322	0.067	0
ENSDARG00000043416~~tnfaip2a	Rest MG	0	0.627577	0.209	0.023	0
ENSDARG00000029045~~peli2	Rest MG	0	0.6258	0.293	0.062	0
ENSDARG00000040087~~epb41l4a	Rest MG	0	0.625755	0.378	0.079	0
ENSDARG00000090427~~si:dkey-246i14.3	Rest MG	0	0.624627	0.201	0.028	0
ENSDARG00000068369~~angptl2b	Rest MG	0	0.623365	0.154	0.006	0
ENSDARG00000069250~~uacaa	Rest MG	0	0.623027	0.167	0.007	0
ENSDARG00000020204~~nf2a	Rest MG	0	0.622666	0.179	0.013	0
ENSDARG00000026028~~ankrd44	Rest MG	0	0.621444	0.302	0.063	0
ENSDARG00000056695~~phc2a	Rest MG	0	0.621283	0.318	0.068	0
ENSDARG00000026137~~sfxn5b	Rest MG	0	0.619898	0.312	0.057	0
ENSDARG00000028354~~stxbp6l	Rest MG	0	0.618593	0.196	0.019	0
ENSDARG00000104277~~BX942846.1	Rest MG	0	0.6183	0.296	0.066	0
ENSDARG00000041299~~zgc:110796	Rest MG	0	0.616553	0.258	0.044	0
ENSDARG00000015199~~cblb	Rest MG	0	0.614135	0.379	0.086	0
ENSDARG00000117425~~FO704721.3	Rest MG	0	0.614066	0.169	0.009	0
ENSDARG00000008100~~slc7a10a	Rest MG	0	0.611261	0.162	0.011	0
ENSDARG00000011683~~prtfdc1	Rest MG	0	0.611064	0.165	0.007	0
ENSDARG00000079912~~rapgefl1	Rest MG	0	0.608966	0.417	0.117	0
ENSDARG00000058302~~sh3bgrl	Rest MG	0	0.60861	0.181	0.016	0
ENSDARG00000032746~~tnfsf10l3	Rest MG	0	0.606118	0.151	0	0
ENSDARG00000091503~~FADS6	Rest MG	0	0.605971	0.143	0.003	0
ENSDARG00000069928~~prkceb	Rest MG	0	0.60476	0.231	0.043	0
ENSDARG00000005482~~rapgef2	Rest MG	0	0.604342	0.997	0.549	0
ENSDARG00000098214~~CABZ01072487.1	Rest MG	0	0.603955	0.167	0.008	0
ENSDARG00000054454~~epha4a	Rest MG	0	0.603448	0.177	0.016	0
ENSDARG00000099844~~GNAZ	Rest MG	0	0.603346	0.387	0.096	0
ENSDARG00000076804~~ttyh1	Rest MG	0	0.60236	0.749	0.276	0
ENSDARG00000087446~~mmd2a	Rest MG	0	0.602308	0.257	0.037	0
ENSDARG00000100709~~agxt2	Rest MG	0	0.601581	0.184	0.009	0
ENSDARG00000030417~~pkd1a	Rest MG	0	0.600842	0.164	0.01	0
ENSDARG00000071684~~rx1	Rest MG	0	0.600832	0.383	0.094	0
ENSDARG00000100055~~tox2	Rest MG	0	0.600191	0.942	0.402	0
ENSDARG00000029587~~msra	Rest MG	0	0.598566	0.749	0.261	0
ENSDARG00000020345~~clasp2	Rest MG	0	0.597817	0.887	0.375	0
ENSDARG00000102626~~frem2b	Rest MG	0	0.597698	0.207	0.025	0
ENSDARG00000003375~~gng12a	Rest MG	0	0.597666	0.173	0.009	0
ENSDARG00000044142~~acss1	Rest MG	0	0.597088	0.158	0.002	0
ENSDARG00000008363~~mcl1b	Rest MG	0	0.59701	0.211	0.021	0
ENSDARG00000071116~~eepd1	Rest MG	0	0.596746	0.376	0.09	0
ENSDARG00000015759~~tspan7	Rest MG	0	0.593604	0.185	0.02	0
ENSDARG00000105201~~adcyap1r1a	Rest MG	0	0.591653	0.141	0.007	0
ENSDARG00000069245~~matn3a	Rest MG	0	0.591552	0.125	0.001	0
ENSDARG00000037256~~si:ch211-145b13.5	Rest MG	0	0.591183	0.144	0	0
ENSDARG00000008592~~mtmr8	Rest MG	0	0.590865	0.159	0.007	0
ENSDARG00000032990~~plxnb3	Rest MG	0	0.590667	0.641	0.168	0
ENSDARG00000045411~~acad11	Rest MG	0	0.590193	0.161	0.008	0
ENSDARG00000069133~~mstnb	Rest MG	0	0.589734	0.137	0.005	0
ENSDARG00000100691~~prss35	Rest MG	0	0.589015	0.156	0	0
ENSDARG00000055575~~pcolce2b	Rest MG	0	0.588906	0.147	0.003	0
ENSDARG00000051926~~plag1	Rest MG	0	0.587252	0.144	0.002	0
ENSDARG00000110581~~mapk4	Rest MG	0	0.586331	0.184	0.019	0
ENSDARG00000087647~~sept7a	Rest MG	0	0.584989	0.501	0.147	0
ENSDARG00000031782~~crybg1a	Rest MG	0	0.584028	0.151	0.005	0
ENSDARG00000077474~~pla2r1	Rest MG	0	0.58238	0.156	0.007	0
ENSDARG00000015902~~stat6	Rest MG	0	0.582019	0.165	0.01	0
ENSDARG00000078865~~cxxc5a	Rest MG	0	0.581329	0.513	0.157	0
ENSDARG00000103979~~calr3a	Rest MG	0	0.581119	0.325	0.083	0
ENSDARG00000002787~~tle3a	Rest MG	0	0.581085	0.339	0.078	0
ENSDARG00000074575~~ppp1r9alb	Rest MG	0	0.580667	0.339	0.062	0
ENSDARG00000098984~~pid1	Rest MG	0	0.577042	0.199	0.029	0
ENSDARG00000091618~~cltcl1	Rest MG	0	0.576765	0.151	0.006	0
ENSDARG00000068710~~nid1a	Rest MG	0	0.576696	0.165	0.01	0
ENSDARG00000020625~~jak1	Rest MG	0	0.576552	0.753	0.296	0
ENSDARG00000056619~~arhgap42a	Rest MG	0	0.575367	0.184	0.021	0
ENSDARG00000062165~~tub	Rest MG	0	0.575076	0.602	0.18	0
ENSDARG00000036156~~fnbp1a	Rest MG	0	0.571493	0.711	0.251	0
ENSDARG00000007412~~slc2a1b	Rest MG	0	0.571304	0.187	0.027	0
ENSDARG00000090338~~fam20cb	Rest MG	0	0.57095	0.552	0.158	0
ENSDARG00000071685~~slco5a1a	Rest MG	0	0.570487	0.813	0.325	0
ENSDARG00000035471~~si:dkey-220k22.1	Rest MG	0	0.570331	0.416	0.117	0
ENSDARG00000097860~~CR376776.1	Rest MG	0	0.56924	0.142	0.003	0
ENSDARG00000054539~~lrp10	Rest MG	0	0.568353	0.201	0.027	0
ENSDARG00000100625~~si:ch73-197b13.1	Rest MG	0	0.568172	0.152	0.008	0
ENSDARG00000017312~~lmbrd2b	Rest MG	0	0.567906	0.335	0.076	0
ENSDARG00000087303~~cebpd	Rest MG	0	0.567493	0.139	0.001	0
ENSDARG00000053113~~ly75	Rest MG	0	0.567403	0.308	0.071	0
ENSDARG00000100166~~si:dkeyp-9d4.3	Rest MG	0	0.567235	0.716	0.238	0
ENSDARG00000096147~~BX465862.4	Rest MG	0	0.567179	0.34	0.093	0
ENSDARG00000014015~~pdia7	Rest MG	0	0.567004	0.237	0.042	0
ENSDARG00000090953~~igsf5b	Rest MG	0	0.566182	0.16	0.009	0
ENSDARG00000062415~~ctnnd2a	Rest MG	0	0.565933	0.919	0.268	0
ENSDARG00000045706~~tspan9b	Rest MG	0	0.565879	0.256	0.057	0
ENSDARG00000032238~~dnm3a	Rest MG	0	0.565195	0.189	0.021	0
ENSDARG00000068179~~trib2	Rest MG	0	0.563724	0.307	0.071	0
ENSDARG00000079317~~dlc1	Rest MG	0	0.563619	0.168	0.019	0
ENSDARG00000069543~~galt	Rest MG	0	0.563592	0.307	0.074	0
ENSDARG00000043180~~gpd1b	Rest MG	0	0.562458	0.137	0.004	0
ENSDARG00000078733~~cnnm2b	Rest MG	0	0.56203	0.201	0.022	0
ENSDARG00000099339~~pacsin3	Rest MG	0	0.560035	0.76	0.237	0
ENSDARG00000060340~~si:dkey-157l19.2	Rest MG	0	0.5594	0.145	0	0
ENSDARG00000078313~~MYO9B	Rest MG	0	0.558675	0.288	0.065	0
ENSDARG00000023766~~gnsa	Rest MG	0	0.557953	0.227	0.044	0
ENSDARG00000096297~~CR954285.2	Rest MG	0	0.557416	0.15	0.006	0
ENSDARG00000033635~~NPFFR2	Rest MG	0	0.556584	0.205	0.025	0
ENSDARG00000112454~~FO744833.2	Rest MG	0	0.556225	0.177	0.023	0
ENSDARG00000037815~~b4galt5	Rest MG	0	0.556	0.324	0.07	0
ENSDARG00000100795~~timp4.3	Rest MG	0	0.555162	0.151	0.011	0
ENSDARG00000016774~~plekho2	Rest MG	0	0.552017	0.159	0.013	0
ENSDARG00000102366~~micall2a	Rest MG	0	0.551989	0.141	0.004	0
ENSDARG00000076495~~vwc2	Rest MG	0	0.55145	0.229	0.042	0
ENSDARG00000034262~~pld2	Rest MG	0	0.550816	0.219	0.038	0
ENSDARG00000101242~~zcchc14	Rest MG	0	0.550397	0.203	0.027	0
ENSDARG00000096676~~AL929237.3	Rest MG	0	0.549137	0.128	0.001	0
ENSDARG00000062837~~spata13	Rest MG	0	0.549089	0.182	0.023	0
ENSDARG00000077694~~dtnba	Rest MG	0	0.548203	0.196	0.03	0
ENSDARG00000060542~~lgr4	Rest MG	0	0.547662	0.31	0.081	0
ENSDARG00000098387~~tmem176l.3a	Rest MG	0	0.547566	0.151	0.008	0
ENSDARG00000029057~~tm6sf2	Rest MG	0	0.547469	0.109	0.002	0
ENSDARG00000099555~~foxo1a	Rest MG	0	0.547318	0.841	0.278	0
ENSDARG00000075954~~serpinh1a	Rest MG	0	0.546851	0.133	0.003	0
ENSDARG00000090071~~rxfp1	Rest MG	0	0.545955	0.203	0.025	0
ENSDARG00000036442~~atp11c	Rest MG	0	0.545742	0.313	0.085	0
ENSDARG00000059707~~ENSDARG00000059707	Rest MG	0	0.544119	0.639	0.192	0
ENSDARG00000090912~~npc2	Rest MG	0	0.543133	0.176	0.017	0
ENSDARG00000042496~~parp12a	Rest MG	0	0.542994	0.166	0.013	0
ENSDARG00000015575~~cyp3c1	Rest MG	0	0.542299	0.151	0.007	0
ENSDARG00000079402~~tapbp.1	Rest MG	0	0.542061	0.154	0.01	0
ENSDARG00000104693~~il6st	Rest MG	0	0.541449	0.43	0.128	0
ENSDARG00000013117~~hiat1a	Rest MG	0	0.539393	0.326	0.084	0
ENSDARG00000018553~~ifih1	Rest MG	0	0.539246	0.179	0.019	0
ENSDARG00000095614~~cacna1eb	Rest MG	0	0.539096	0.132	0.005	0
ENSDARG00000014239~~esyt1b	Rest MG	0	0.539094	0.199	0.026	0
ENSDARG00000007179~~sash1a	Rest MG	0	0.538838	0.867	0.369	0
ENSDARG00000004051~~CR354540.1	Rest MG	0	0.538666	0.121	0	0
ENSDARG00000105237~~mcc	Rest MG	0	0.538282	0.259	0.059	0
ENSDARG00000079438~~pkp3b	Rest MG	0	0.537879	0.142	0.008	0
ENSDARG00000099124~~f3a	Rest MG	0	0.537547	0.155	0.013	0
ENSDARG00000023963~~tpm4a	Rest MG	0	0.537444	0.133	0.001	0
ENSDARG00000003069~~btbd7	Rest MG	0	0.536909	0.488	0.157	0
ENSDARG00000091127~~klf15	Rest MG	0	0.536388	0.137	0.003	0
ENSDARG00000061741~~itpr3	Rest MG	0	0.536033	0.143	0.008	0
ENSDARG00000104315~~fhl3b	Rest MG	0	0.534244	0.163	0.017	0
ENSDARG00000111585~~CABZ01048666.1	Rest MG	0	0.533744	0.161	0.016	0
ENSDARG00000055255~~pitpnm3	Rest MG	0	0.532874	0.431	0.127	0
ENSDARG00000005220~~pdcd6	Rest MG	0	0.532111	0.172	0.021	0
ENSDARG00000003244~~gbp3	Rest MG	0	0.531891	0.137	0.005	0
ENSDARG00000103595~~sfxn5a	Rest MG	0	0.531581	0.147	0.007	0
ENSDARG00000030064~~plekha1a	Rest MG	0	0.531073	0.285	0.065	0
ENSDARG00000022650~~cyp2ad3	Rest MG	0	0.530263	0.133	0.001	0
ENSDARG00000071082~~p4ha1b	Rest MG	0	0.529571	0.182	0.022	0
ENSDARG00000054172~~pgrmc1	Rest MG	0	0.529189	0.176	0.021	0
ENSDARG00000002791~~atp1a1a.1	Rest MG	0	0.528941	0.594	0.183	0
ENSDARG00000115511~~CU468041.2	Rest MG	0	0.528821	0.176	0.021	0
ENSDARG00000017105~~vaspb	Rest MG	0	0.528321	0.502	0.161	0
ENSDARG00000008388~~mmp14b	Rest MG	0	0.528273	0.166	0.019	0
ENSDARG00000040610~~si:ch73-352p4.8	Rest MG	0	0.527069	0.133	0.002	0
ENSDARG00000044781~~bace2	Rest MG	0	0.525839	0.131	0.005	0
ENSDARG00000057927~~rps6ka3b	Rest MG	0	0.525479	0.685	0.23	0
ENSDARG00000062268~~jarid2b	Rest MG	0	0.52539	0.594	0.22	0
ENSDARG00000054973~~itsn2b	Rest MG	0	0.524888	0.341	0.09	0
ENSDARG00000062485~~dock11	Rest MG	0	0.522977	0.537	0.167	0
ENSDARG00000014059~~cldn5b	Rest MG	0	0.522569	0.14	0.004	0
ENSDARG00000001769~~ptpra	Rest MG	0	0.522503	0.556	0.185	0
ENSDARG00000096826~~BX323575.1	Rest MG	0	0.522083	0.161	0.016	0
ENSDARG00000046107~~caskin1	Rest MG	0	0.521274	0.682	0.23	0
ENSDARG00000040261~~runx2a	Rest MG	0	0.521214	0.229	0.036	0
ENSDARG00000078797~~dennd3a	Rest MG	0	0.521204	0.132	0.004	0
ENSDARG00000057680~~foxj2	Rest MG	0	0.520029	0.144	0.011	0
ENSDARG00000056532~~serinc2	Rest MG	0	0.519701	0.136	0.005	0
ENSDARG00000102470~~mpp7a	Rest MG	0	0.519342	0.712	0.217	0
ENSDARG00000103413~~zgc:109949	Rest MG	0	0.518998	0.565	0.17	0
ENSDARG00000077467~~sox10	Rest MG	0	0.518892	0.129	0.001	0
ENSDARG00000001259~~gas2a	Rest MG	0	0.518268	0.123	0	0
ENSDARG00000019541~~gpt2l	Rest MG	0	0.518232	0.129	0.002	0
ENSDARG00000018619~~cers4b	Rest MG	0	0.518078	0.161	0.017	0
ENSDARG00000004141~~DHRS11	Rest MG	0	0.517931	0.119	0.002	0
ENSDARG00000113543~~CU633775.2	Rest MG	0	0.517623	0.168	0.019	0
ENSDARG00000007804~~gas6	Rest MG	0	0.516976	0.151	0.012	0
ENSDARG00000054562~~her15.1	Rest MG	0	0.516909	0.133	0.003	0
ENSDARG00000005593~~rxrga	Rest MG	0	0.51661	0.216	0.042	0
ENSDARG00000088630~~arhgef10la	Rest MG	0	0.516566	0.511	0.171	0
ENSDARG00000010658~~insig1	Rest MG	0	0.516322	0.17	0.03	0
ENSDARG00000061994~~acacb	Rest MG	0	0.515901	0.158	0.017	0
ENSDARG00000075718~~rpz5	Rest MG	0	0.51557	0.128	0.003	0
ENSDARG00000095970~~CU856621.2	Rest MG	0	0.514848	0.127	0.007	0
ENSDARG00000099476~~zgc:174863	Rest MG	0	0.514167	0.148	0.008	0
ENSDARG00000060631~~GARNL3	Rest MG	0	0.513936	0.182	0.034	0
ENSDARG00000013968~~psap	Rest MG	0	0.51381	0.424	0.133	0
ENSDARG00000092443~~BX548032.1	Rest MG	0	0.513796	0.155	0.013	0
ENSDARG00000058221~~ugcg	Rest MG	0	0.513	0.465	0.142	0
ENSDARG00000094730~~acbd7	Rest MG	0	0.512682	0.165	0.019	0
ENSDARG00000041065~~hspb1	Rest MG	0	0.512629	0.143	0.009	0
ENSDARG00000070497~~bicc1b	Rest MG	0	0.512408	0.122	0.001	0
ENSDARG00000096560~~BX649231.1	Rest MG	0	0.511941	0.22	0.048	0
ENSDARG00000039082~~zgc:123010	Rest MG	0	0.511457	0.148	0.01	0
ENSDARG00000056184~~dvl2	Rest MG	0	0.511341	0.137	0.011	0
ENSDARG00000018958~~nrarpb	Rest MG	0	0.510399	0.122	0.003	0
ENSDARG00000063563~~creb3l2	Rest MG	0	0.509934	0.28	0.058	0
ENSDARG00000078866~~sdk1a	Rest MG	0	0.509802	0.303	0.061	0
ENSDARG00000093709~~si:dkeyp-7a3.1	Rest MG	0	0.509493	0.134	0.003	0
ENSDARG00000099236~~sept10	Rest MG	0	0.509289	0.153	0.014	0
ENSDARG00000075899~~ENSDARG00000075899	Rest MG	0	0.507237	0.194	0.036	0
ENSDARG00000061272~~BX294434.1	Rest MG	0	0.506924	0.163	0.023	0
ENSDARG00000036102~~ctdsp2	Rest MG	0	0.506663	0.537	0.176	0
ENSDARG00000092976~~si:ch211-127i16.2	Rest MG	0	0.506506	0.126	0.004	0
ENSDARG00000029621~~sgms1	Rest MG	0	0.505857	0.156	0.02	0
ENSDARG00000011298~~atf7a	Rest MG	0	0.504813	0.216	0.043	0
ENSDARG00000075513~~ccdc136b	Rest MG	0	0.504739	0.182	0.029	0
ENSDARG00000024325~~cert1a	Rest MG	0	0.50382	0.127	0.004	0
ENSDARG00000000837~~snx9a	Rest MG	0	0.503114	0.126	0.003	0
ENSDARG00000099755~~pfklb	Rest MG	0	0.502571	0.23	0.043	0
ENSDARG00000114920~~TTC28	Rest MG	0	0.500553	0.26	0.061	0
ENSDARG00000102583~~il4r.1	Rest MG	0	0.50053	0.139	0.006	0
ENSDARG00000030999~~mybl1	Rest MG	0	0.500102	0.168	0.024	0
ENSDARG00000062315~~sik2b	Rest MG	5.52246e-307	0.516177	0.886	0.376	1.7959e-302
ENSDARG00000045401~~mllt10	Rest MG	1.59221e-305	0.543397	0.851	0.355	5.17785e-301
ENSDARG00000080009~~bahcc1b	Rest MG	1.14355e-301	0.541873	0.638	0.239	3.71883e-297
ENSDARG00000054619~~fras1	Rest MG	1.89789e-301	0.503996	0.294	0.078	6.17194e-297
ENSDARG00000093799~~setbp1	Rest MG	2.8914e-301	0.539359	0.677	0.258	9.40283e-297
ENSDARG00000003544~~adarb1b	Rest MG	1.64535e-299	0.52473	0.984	0.616	5.35068e-295
ENSDARG00000087688~~klhl29	Rest MG	1.45559e-298	0.559453	0.894	0.409	4.73358e-294
ENSDARG00000015015~~tspan18b	Rest MG	1.19931e-293	0.538254	0.26	0.067	3.90016e-289
ENSDARG00000079731~~kif13ba	Rest MG	1.27946e-293	0.510398	0.511	0.18	4.16081e-289
ENSDARG00000003829~~galnt2	Rest MG	7.91793e-292	0.588404	0.916	0.422	2.57491e-287
ENSDARG00000071224~~si:ch211-133n4.4	Rest MG	2.48194e-290	0.547551	0.395	0.127	8.07126e-286
ENSDARG00000016676~~gnao1a	Rest MG	1.88724e-259	0.56675	0.991	0.578	6.1373e-255
ENSDARG00000077818~~nrg2a	Rest MG	2.98574e-259	0.513658	0.31	0.094	9.70961e-255
ENSDARG00000031647~~stat2	Rest MG	2.91663e-250	0.513487	0.389	0.132	9.48488e-246
ENSDARG00000057016~~cdc14ab	Rest MG	9.85619e-240	0.568359	0.9	0.448	3.20523e-235
ENSDARG00000034434~~igf1rb	Rest MG	4.86596e-236	0.502147	0.815	0.372	1.58241e-231
ENSDARG00000069113~~dbn1	Rest MG	7.1475e-227	0.656616	0.843	0.462	2.32437e-222
ENSDARG00000058702~~vax2	Rest MG	8.30632e-200	0.544889	0.392	0.152	2.70122e-195
ENSDARG00000101584~~CU467822.2	Act MG	0	4.07267	0.95	0.106	0
ENSDARG00000036558~~col18a1a	Act MG	0	4.00598	0.986	0.049	0
ENSDARG00000024365~~crlf1a	Act MG	0	3.63219	0.735	0.013	0
ENSDARG00000052094~~notch1b	Act MG	0	3.21543	0.98	0.042	0
ENSDARG00000025641~~gli2a	Act MG	0	3.16708	0.989	0.036	0
ENSDARG00000095906~~CR848047.1	Act MG	0	3.14905	0.97	0.061	0
ENSDARG00000042816~~mmp9	Act MG	0	3.1207	0.469	0.007	0
ENSDARG00000062268~~jarid2b	Act MG	0	3.06077	0.971	0.22	0
ENSDARG00000001975~~hsd11b2	Act MG	0	3.02754	0.643	0.023	0
ENSDARG00000012450~~vmp1	Act MG	0	2.994	0.801	0.119	0
ENSDARG00000040295~~apoeb	Act MG	0	2.96407	0.519	0.031	0
ENSDARG00000071692~~prex2	Act MG	0	2.95215	0.955	0.04	0
ENSDARG00000099144~~igfbp3	Act MG	0	2.95121	0.86	0.021	0
ENSDARG00000098512~~si:ch73-215f7.1	Act MG	0	2.92838	0.925	0.117	0
ENSDARG00000034555~~pard3bb	Act MG	0	2.88142	0.955	0.048	0
ENSDARG00000095715~~BX465834.1	Act MG	0	2.85781	0.961	0.108	0
ENSDARG00000038446~~nrp2b	Act MG	0	2.85287	0.985	0.126	0
ENSDARG00000040764~~id1	Act MG	0	2.83784	0.921	0.032	0
ENSDARG00000009693~~llgl1	Act MG	0	2.77306	0.997	0.074	0
ENSDARG00000015176~~ror1	Act MG	0	2.73945	0.929	0.031	0
ENSDARG00000017211~~plxnb1b	Act MG	0	2.69345	0.981	0.055	0
ENSDARG00000007697~~fabp7a	Act MG	0	2.68458	0.777	0.129	0
ENSDARG00000040291~~cadm4	Act MG	0	2.67271	0.989	0.271	0
ENSDARG00000078523~~ddr1	Act MG	0	2.65265	0.792	0.029	0
ENSDARG00000012914~~arhgef4	Act MG	0	2.63156	0.93	0.193	0
ENSDARG00000029296~~nexmifb	Act MG	0	2.62468	0.968	0.296	0
ENSDARG00000009018~~rhbg	Act MG	0	2.60924	0.799	0.026	0
ENSDARG00000018693~~cdh2	Act MG	0	2.59701	1	0.444	0
ENSDARG00000070903~~met	Act MG	0	2.55211	0.625	0.028	0
ENSDARG00000028159~~tead1a	Act MG	0	2.52882	0.908	0.042	0
ENSDARG00000102855~~neo1a	Act MG	0	2.48672	0.986	0.095	0
ENSDARG00000052139~~notch3	Act MG	0	2.45381	0.893	0.028	0
ENSDARG00000068401~~yap1	Act MG	0	2.45105	0.901	0.031	0
ENSDARG00000037879~~lfng	Act MG	0	2.45028	0.888	0.031	0
ENSDARG00000087921~~plce1	Act MG	0	2.44331	0.917	0.039	0
ENSDARG00000045486~~pawr	Act MG	0	2.42319	0.925	0.063	0
ENSDARG00000076994~~adgra2	Act MG	0	2.39635	0.882	0.036	0
ENSDARG00000003779~~ctnnd2b	Act MG	0	2.37912	0.994	0.381	0
ENSDARG00000036036~~mdka	Act MG	0	2.37365	0.991	0.091	0
ENSDARG00000019098~~cd82a	Act MG	0	2.37292	0.927	0.059	0
ENSDARG00000102453~~slc1a2b	Act MG	0	2.33506	0.672	0.033	0
ENSDARG00000073957~~tox3	Act MG	0	2.30265	0.956	0.097	0
ENSDARG00000103554~~notch1a	Act MG	0	2.28013	0.887	0.039	0
ENSDARG00000074563~~gpr37a	Act MG	0	2.26542	0.841	0.042	0
ENSDARG00000056181~~ncam1a	Act MG	0	2.26508	0.996	0.59	0
ENSDARG00000016999~~lin28a	Act MG	0	2.26252	0.352	0.008	0
ENSDARG00000021241~~zgc:165604	Act MG	0	2.26164	0.789	0.024	0
ENSDARG00000099093~~dock1	Act MG	0	2.24277	0.914	0.088	0
ENSDARG00000061328~~cdon	Act MG	0	2.24177	0.913	0.047	0
ENSDARG00000077864~~rasgrp3	Act MG	0	2.23128	0.902	0.064	0
ENSDARG00000079912~~rapgefl1	Act MG	0	2.22612	0.897	0.116	0
ENSDARG00000052131~~gli3	Act MG	0	2.22107	0.796	0.027	0
ENSDARG00000035308~~grb10b	Act MG	0	2.2209	0.959	0.205	0
ENSDARG00000023578~~lpp	Act MG	0	2.21939	0.918	0.057	0
ENSDARG00000057121~~c7b	Act MG	0	2.21169	0.373	0.008	0
ENSDARG00000037476~~sorbs3	Act MG	0	2.15646	0.752	0.023	0
ENSDARG00000062590~~pleca	Act MG	0	2.14553	0.964	0.125	0
ENSDARG00000010018~~qki2	Act MG	0	2.13982	0.885	0.049	0
ENSDARG00000043658~~cxadr	Act MG	0	2.13108	0.958	0.141	0
ENSDARG00000096635~~si:ch211-122h15.4	Act MG	0	2.11479	0.838	0.025	0
ENSDARG00000101637~~ccnd1	Act MG	0	2.10501	0.727	0.037	0
ENSDARG00000076787~~angpt4	Act MG	0	2.08807	0.669	0.024	0
ENSDARG00000058090~~cfap57	Act MG	0	2.08664	0.657	0.014	0
ENSDARG00000062855~~plekhg7	Act MG	0	2.08508	0.824	0.083	0
ENSDARG00000038166~~hyal6	Act MG	0	2.07701	0.646	0.022	0
ENSDARG00000053835~~plekhh1	Act MG	0	2.07553	0.754	0.022	0
ENSDARG00000002026~~qkib	Act MG	0	2.07547	0.865	0.056	0
ENSDARG00000103109~~chl1b	Act MG	0	2.07481	0.832	0.08	0
ENSDARG00000007836~~ctsla	Act MG	0	2.06454	0.773	0.061	0
ENSDARG00000044601~~rtn4a	Act MG	0	2.06381	0.981	0.227	0
ENSDARG00000010132~~dacha	Act MG	0	2.05792	0.859	0.077	0
ENSDARG00000058259~~celsr1b	Act MG	0	2.05662	0.921	0.091	0
ENSDARG00000042141~~myo6b	Act MG	0	2.05011	0.942	0.127	0
ENSDARG00000104082~~trps1	Act MG	0	2.04162	0.821	0.08	0
ENSDARG00000095557~~BX664610.1	Act MG	0	2.04142	0.881	0.126	0
ENSDARG00000071213~~rgl3a	Act MG	0	2.0366	0.747	0.023	0
ENSDARG00000094426~~her4.2	Act MG	0	2.02299	0.689	0.012	0
ENSDARG00000098954~~stard13b	Act MG	0	2.01933	0.454	0.047	0
ENSDARG00000036080~~cd81a	Act MG	0	2.00413	0.959	0.193	0
ENSDARG00000021539~~ephb2b	Act MG	0	2.00139	0.998	0.432	0
ENSDARG00000099220~~BX571942.1	Act MG	0	1.99464	0.839	0.064	0
ENSDARG00000045926~~crabp1a	Act MG	0	1.9891	0.82	0.057	0
ENSDARG00000079917~~rassf7a	Act MG	0	1.9876	0.806	0.036	0
ENSDARG00000033999~~cyp26a1	Act MG	0	1.98746	0.474	0.017	0
ENSDARG00000069093~~col2a1a	Act MG	0	1.97756	0.652	0.022	0
ENSDARG00000062579~~kremen1	Act MG	0	1.97372	0.86	0.094	0
ENSDARG00000033498~~rorb	Act MG	0	1.96948	0.923	0.273	0
ENSDARG00000018174~~gnai2a	Act MG	0	1.95819	0.97	0.185	0
ENSDARG00000007275~~si:ch211-251b21.1	Act MG	0	1.9502	0.672	0.039	0
ENSDARG00000008247~~vezf1a	Act MG	0	1.94438	0.892	0.148	0
ENSDARG00000089190~~tanc1b	Act MG	0	1.93643	0.942	0.144	0
ENSDARG00000063416~~ptprk	Act MG	0	1.93581	0.882	0.121	0
ENSDARG00000030297~~sox13	Act MG	0	1.92868	0.795	0.041	0
ENSDARG00000034871~~mid2	Act MG	0	1.91251	0.947	0.184	0
ENSDARG00000103026~~p3h2	Act MG	0	1.90722	0.805	0.061	0
ENSDARG00000090230~~tmem108	Act MG	0	1.89884	0.867	0.076	0
ENSDARG00000037677~~fgf24	Act MG	0	1.88937	0.633	0.018	0
ENSDARG00000092671~~pard3ba	Act MG	0	1.88518	0.754	0.061	0
ENSDARG00000061836~~nfixb	Act MG	0	1.87963	0.972	0.161	0
ENSDARG00000069823~~proca1	Act MG	0	1.87387	0.609	0.026	0
ENSDARG00000069940~~ppap2d	Act MG	0	1.87312	0.75	0.044	0
ENSDARG00000036090~~pard6gb	Act MG	0	1.84411	0.882	0.084	0
ENSDARG00000077256~~nat8l	Act MG	0	1.83985	0.746	0.096	0
ENSDARG00000019353~~sparc	Act MG	0	1.83447	0.626	0.02	0
ENSDARG00000090427~~si:dkey-246i14.3	Act MG	0	1.8335	0.664	0.026	0
ENSDARG00000024276~~pcbp4	Act MG	0	1.83197	0.992	0.375	0
ENSDARG00000100897~~pdgfrb	Act MG	0	1.83087	0.622	0.026	0
ENSDARG00000077002~~igsf3	Act MG	0	1.82902	0.833	0.139	0
ENSDARG00000058459~~plekhg2	Act MG	0	1.82887	0.721	0.027	0
ENSDARG00000036774~~rgs12b	Act MG	0	1.82287	0.771	0.038	0
ENSDARG00000014378~~slc12a4	Act MG	0	1.81923	0.73	0.033	0
ENSDARG00000103699~~ptpn13	Act MG	0	1.80298	0.962	0.163	0
ENSDARG00000030364~~angpt1	Act MG	0	1.79968	0.675	0.026	0
ENSDARG00000023443~~tjp2b	Act MG	0	1.798	0.981	0.4	0
ENSDARG00000078335~~amot	Act MG	0	1.79178	0.649	0.023	0
ENSDARG00000027552~~mapk1	Act MG	0	1.78729	0.813	0.11	0
ENSDARG00000103615~~si:dkey-31j3.11	Act MG	0	1.78502	0.715	0.021	0
ENSDARG00000020009~~bmp2k	Act MG	0	1.7827	0.89	0.135	0
ENSDARG00000079588~~castor1	Act MG	0	1.78115	0.76	0.055	0
ENSDARG00000011190~~fgfr1b	Act MG	0	1.78076	0.69	0.022	0
ENSDARG00000036279~~lamc1	Act MG	0	1.76917	0.673	0.03	0
ENSDARG00000057671~~epas1b	Act MG	0	1.76837	0.69	0.039	0
ENSDARG00000079388~~agrn	Act MG	0	1.76421	0.961	0.152	0
ENSDARG00000020134~~sipa1l1	Act MG	0	1.74695	0.901	0.129	0
ENSDARG00000038159~~tcf7l1a	Act MG	0	1.74501	0.696	0.037	0
ENSDARG00000062573~~znrf3	Act MG	0	1.73512	0.849	0.131	0
ENSDARG00000007723~~efnb1	Act MG	0	1.72858	0.971	0.361	0
ENSDARG00000024964~~patj	Act MG	0	1.72533	0.747	0.05	0
ENSDARG00000102180~~shroom3	Act MG	0	1.72272	0.714	0.043	0
ENSDARG00000059897~~ntrk2a	Act MG	0	1.71854	0.664	0.051	0
ENSDARG00000076564~~hspg2	Act MG	0	1.71693	0.747	0.054	0
ENSDARG00000061697~~ca14	Act MG	0	1.71525	0.567	0.018	0
ENSDARG00000010591~~foxn4	Act MG	0	1.71026	0.56	0.017	0
ENSDARG00000076140~~clcf1	Act MG	0	1.70979	0.396	0.005	0
ENSDARG00000012504~~rlbp1a	Act MG	0	1.70726	0.488	0.046	0
ENSDARG00000004415~~tcf7l2	Act MG	0	1.69396	0.737	0.039	0
ENSDARG00000006921~~lrp5	Act MG	0	1.69218	0.672	0.031	0
ENSDARG00000099351~~igfbp1a	Act MG	0	1.68349	0.601	0.021	0
ENSDARG00000037363~~dennd2b	Act MG	0	1.67014	0.663	0.025	0
ENSDARG00000090552~~si:dkey-7j14.6	Act MG	0	1.66558	0.736	0.074	0
ENSDARG00000057729~~ephb6	Act MG	0	1.65913	0.987	0.42	0
ENSDARG00000037196~~arid5b	Act MG	0	1.65078	0.972	0.311	0
ENSDARG00000055381~~bambia	Act MG	0	1.63706	0.579	0.026	0
ENSDARG00000001776~~stim2b	Act MG	0	1.6308	0.795	0.087	0
ENSDARG00000104810~~akt3a	Act MG	0	1.62806	0.983	0.513	0
ENSDARG00000076796~~dlg3	Act MG	0	1.62801	0.972	0.28	0
ENSDARG00000004246~~slit2	Act MG	0	1.62495	0.834	0.094	0
ENSDARG00000025301~~gfap	Act MG	0	1.62019	0.585	0.02	0
ENSDARG00000060127~~adamts3	Act MG	0	1.61974	0.494	0.025	0
ENSDARG00000074235~~CR376783.1	Act MG	0	1.61745	0.599	0.034	0
ENSDARG00000001909~~vill	Act MG	0	1.61509	0.513	0.019	0
ENSDARG00000075045~~cxcl18b	Act MG	0	1.61195	0.275	0.011	0
ENSDARG00000007370~~dysf	Act MG	0	1.60526	0.623	0.053	0
ENSDARG00000094064~~CR788236.1	Act MG	0	1.60301	0.723	0.071	0
ENSDARG00000069185~~celsr1a	Act MG	0	1.60128	0.712	0.055	0
ENSDARG00000098312~~scarb2a	Act MG	0	1.60062	0.764	0.07	0
ENSDARG00000103979~~calr3a	Act MG	0	1.5957	0.706	0.082	0
ENSDARG00000069113~~dbn1	Act MG	0	1.59224	0.989	0.464	0
ENSDARG00000074335~~boc	Act MG	0	1.59177	0.657	0.029	0
ENSDARG00000076657~~plagl2	Act MG	0	1.59065	0.604	0.021	0
ENSDARG00000007369~~tcf7l1b	Act MG	0	1.58999	0.624	0.029	0
ENSDARG00000011533~~sema6dl	Act MG	0	1.58972	0.724	0.068	0
ENSDARG00000003281~~pik3ip1	Act MG	0	1.581	0.702	0.086	0
ENSDARG00000069484~~dab2ipa	Act MG	0	1.57951	0.96	0.333	0
ENSDARG00000015002~~cdh4	Act MG	0	1.57876	0.897	0.205	0
ENSDARG00000117324~~LO018196.1	Act MG	0	1.57633	0.578	0.024	0
ENSDARG00000053713~~ccdc88c	Act MG	0	1.57298	0.792	0.079	0
ENSDARG00000030999~~mybl1	Act MG	0	1.56605	0.552	0.022	0
ENSDARG00000092638~~ptprua	Act MG	0	1.56542	0.838	0.195	0
ENSDARG00000056619~~arhgap42a	Act MG	0	1.56191	0.505	0.02	0
ENSDARG00000100913~~arhgef12b	Act MG	0	1.56112	0.918	0.172	0
ENSDARG00000078399~~acsl2	Act MG	0	1.55982	0.599	0.023	0
ENSDARG00000040717~~macc1	Act MG	0	1.55621	0.569	0.025	0
ENSDARG00000079578~~rbpms2b	Act MG	0	1.5558	0.776	0.049	0
ENSDARG00000069755~~mtmr11	Act MG	0	1.55288	0.708	0.062	0
ENSDARG00000060518~~pcsk5b	Act MG	0	1.54713	0.655	0.045	0
ENSDARG00000053003~~slc35f1	Act MG	0	1.54494	0.741	0.129	0
ENSDARG00000005754~~ptprfb	Act MG	0	1.54132	0.991	0.434	0
ENSDARG00000070961~~lepr	Act MG	0	1.53992	0.56	0.044	0
ENSDARG00000089878~~nedd9	Act MG	0	1.53849	0.687	0.061	0
ENSDARG00000061099~~nfasca	Act MG	0	1.53594	0.931	0.286	0
ENSDARG00000019856~~atp1a1b	Act MG	0	1.53083	0.683	0.044	0
ENSDARG00000087646~~runx1	Act MG	0	1.52908	0.383	0.013	0
ENSDARG00000102445~~si:dkey-22o22.2	Act MG	0	1.52885	0.933	0.197	0
ENSDARG00000043475~~ENSDARG00000043475	Act MG	0	1.52618	0.569	0.023	0
ENSDARG00000068586~~CU302253.1	Act MG	0	1.52502	0.65	0.069	0
ENSDARG00000016404~~ptch1	Act MG	0	1.52315	0.648	0.056	0
ENSDARG00000002131~~celf2	Act MG	0	1.52236	0.993	0.464	0
ENSDARG00000102191~~CPNE8	Act MG	0	1.51925	0.543	0.048	0
ENSDARG00000045548~~lepb	Act MG	0	1.51872	0.396	0.008	0
ENSDARG00000099491~~tmem176l.1	Act MG	0	1.51664	0.62	0.039	0
ENSDARG00000092798~~ppib	Act MG	0	1.51605	0.701	0.089	0
ENSDARG00000117777~~LO018400.1	Act MG	0	1.50922	0.42	0.015	0
ENSDARG00000008388~~mmp14b	Act MG	0	1.50612	0.523	0.017	0
ENSDARG00000022085~~si:dkey-34e4.1	Act MG	0	1.50217	0.691	0.062	0
ENSDARG00000036147~~ano5b	Act MG	0	1.49846	0.627	0.054	0
ENSDARG00000086927~~pik3c2b	Act MG	0	1.49539	0.879	0.145	0
ENSDARG00000012066~~dcn	Act MG	0	1.49459	0.495	0.011	0
ENSDARG00000063068~~syne1b	Act MG	0	1.49169	0.986	0.416	0
ENSDARG00000009899~~znf385a	Act MG	0	1.48854	0.863	0.221	0
ENSDARG00000073688~~nav2a	Act MG	0	1.48726	0.86	0.149	0
ENSDARG00000039373~~epha3	Act MG	0	1.48257	0.802	0.128	0
ENSDARG00000097750~~CR854827.3	Act MG	0	1.47796	0.506	0.02	0
ENSDARG00000059933~~plpp3	Act MG	0	1.47716	0.77	0.071	0
ENSDARG00000062831~~si:ch73-22o12.1	Act MG	0	1.47703	0.776	0.126	0
ENSDARG00000055678~~akap12b	Act MG	0	1.47136	0.632	0.053	0
ENSDARG00000097057~~fxyd6l	Act MG	0	1.46958	0.481	0.038	0
ENSDARG00000001733~~gulp1a	Act MG	0	1.46796	0.665	0.072	0
ENSDARG00000042677~~cadm1b	Act MG	0	1.46144	0.606	0.062	0
ENSDARG00000094301~~BX537274.1	Act MG	0	1.46107	0.624	0.048	0
ENSDARG00000079900~~shroom4	Act MG	0	1.43985	0.551	0.024	0
ENSDARG00000056156~~npdc1b	Act MG	0	1.43874	0.57	0.074	0
ENSDARG00000104845~~mipol1	Act MG	0	1.43803	0.529	0.019	0
ENSDARG00000102142~~ece2b	Act MG	0	1.42777	0.722	0.142	0
ENSDARG00000054771~~ghra	Act MG	0	1.42254	0.552	0.03	0
ENSDARG00000025826~~gna12a	Act MG	0	1.42102	0.498	0.024	0
ENSDARG00000059707~~ENSDARG00000059707	Act MG	0	1.41502	0.886	0.194	0
ENSDARG00000001676~~gpm6bb	Act MG	0	1.41363	0.942	0.287	0
ENSDARG00000109820~~NPAS3	Act MG	0	1.41162	0.854	0.217	0
ENSDARG00000068973~~pdlim4	Act MG	0	1.4079	0.445	0.013	0
ENSDARG00000117621~~FP016248.1	Act MG	0	1.40382	0.672	0.066	0
ENSDARG00000069397~~zswim8	Act MG	0	1.40365	0.637	0.163	0
ENSDARG00000028099~~sh2d3ca	Act MG	0	1.40354	0.608	0.056	0
ENSDARG00000112032~~HEPACAM	Act MG	0	1.4024	0.509	0.022	0
ENSDARG00000011821~~plod2	Act MG	0	1.40218	0.477	0.012	0
ENSDARG00000051975~~cd99	Act MG	0	1.40208	0.478	0.029	0
ENSDARG00000004372~~fmnl3	Act MG	0	1.40108	0.513	0.018	0
ENSDARG00000060102~~kank1a	Act MG	0	1.39729	0.541	0.029	0
ENSDARG00000079378~~phldb1b	Act MG	0	1.39563	0.839	0.144	0
ENSDARG00000062081~~tbc1d1	Act MG	0	1.39441	0.529	0.023	0
ENSDARG00000053666~~myb	Act MG	0	1.39311	0.47	0.013	0
ENSDARG00000025147~~cd63	Act MG	0	1.39089	0.518	0.026	0
ENSDARG00000021896~~asap3	Act MG	0	1.39008	0.495	0.013	0
ENSDARG00000045064~~ablim1b	Act MG	0	1.38352	0.883	0.255	0
ENSDARG00000044251~~rasgef1bb	Act MG	0	1.38254	0.627	0.075	0
ENSDARG00000041729~~sntb1	Act MG	0	1.37983	0.461	0.023	0
ENSDARG00000070141~~si:ch211-191i18.2	Act MG	0	1.3773	0.444	0.009	0
ENSDARG00000062023~~fndc3bb	Act MG	0	1.37687	0.627	0.058	0
ENSDARG00000070913~~sox2	Act MG	0	1.37479	0.558	0.028	0
ENSDARG00000027087~~tgfb2	Act MG	0	1.37383	0.388	0.014	0
ENSDARG00000070314~~cald1a	Act MG	0	1.37363	0.622	0.068	0
ENSDARG00000013575~~rfx2	Act MG	0	1.37346	0.484	0.011	0
ENSDARG00000075942~~FRMD5	Act MG	0	1.37058	0.95	0.427	0
ENSDARG00000017676~~mmp2	Act MG	0	1.36349	0.439	0.012	0
ENSDARG00000061039~~atp10a	Act MG	0	1.36248	0.539	0.029	0
ENSDARG00000017107~~nr2e1	Act MG	0	1.35825	0.442	0.01	0
ENSDARG00000024537~~emilin1a	Act MG	0	1.35625	0.453	0.014	0
ENSDARG00000012593~~col5a1	Act MG	0	1.35607	0.534	0.029	0
ENSDARG00000060841~~pik3c2a	Act MG	0	1.35252	0.595	0.054	0
ENSDARG00000102640~~pdia3	Act MG	0	1.34792	0.698	0.102	0
ENSDARG00000006514~~her6	Act MG	0	1.34778	0.468	0.014	0
ENSDARG00000098005~~BX004996.1	Act MG	0	1.34762	0.417	0.016	0
ENSDARG00000055158~~prox1a	Act MG	0	1.34699	0.907	0.279	0
ENSDARG00000037018~~gab1	Act MG	0	1.34586	0.664	0.07	0
ENSDARG00000013005~~opcml	Act MG	0	1.34004	0.868	0.218	0
ENSDARG00000007678~~ttyh3b	Act MG	0	1.338	0.863	0.337	0
ENSDARG00000112993~~efnb3a	Act MG	0	1.33553	0.932	0.238	0
ENSDARG00000069595~~si:ch211-214c7.4	Act MG	0	1.32798	0.653	0.074	0
ENSDARG00000096867~~clmn	Act MG	0	1.3277	0.546	0.045	0
ENSDARG00000061794~~jam3b	Act MG	0	1.32712	0.966	0.308	0
ENSDARG00000005232~~ccdc85ca	Act MG	0	1.31781	0.983	0.467	0
ENSDARG00000029045~~peli2	Act MG	0	1.31467	0.588	0.062	0
ENSDARG00000103648~~znf536	Act MG	0	1.31465	0.992	0.353	0
ENSDARG00000106873~~LO018188.1	Act MG	0	1.31357	0.464	0.035	0
ENSDARG00000016153~~dag1	Act MG	0	1.31066	0.961	0.282	0
ENSDARG00000030058~~tbx4	Act MG	0	1.30859	0.516	0.043	0
ENSDARG00000040623~~fosl2	Act MG	0	1.30456	0.665	0.141	0
ENSDARG00000016934~~ttyh2	Act MG	0	1.30297	0.833	0.174	0
ENSDARG00000005350~~dip2ba	Act MG	0	1.2978	0.81	0.136	0
ENSDARG00000104676~~prkd2	Act MG	0	1.29713	0.519	0.036	0
ENSDARG00000075249~~fam171a2a	Act MG	0	1.29533	0.814	0.191	0
ENSDARG00000062338~~zeb2a	Act MG	0	1.29008	0.987	0.343	0
ENSDARG00000099831~~BX005396.2	Act MG	0	1.28996	0.406	0.012	0
ENSDARG00000011333~~arhgap33	Act MG	0	1.27881	0.756	0.142	0
ENSDARG00000059347~~calml4b	Act MG	0	1.27418	0.495	0.05	0
ENSDARG00000029146~~lrp1ab	Act MG	0	1.27133	0.952	0.323	0
ENSDARG00000009839~~fam117bb	Act MG	0	1.2696	0.597	0.077	0
ENSDARG00000055075~~svila	Act MG	0	1.26893	0.971	0.351	0
ENSDARG00000032317~~tox	Act MG	0	1.2676	0.959	0.288	0
ENSDARG00000078741~~FRMD1	Act MG	0	1.26678	0.584	0.067	0
ENSDARG00000097617~~si:ch211-178n15.1	Act MG	0	1.26564	0.38	0.021	0
ENSDARG00000075725~~cep152	Act MG	0	1.26113	0.449	0.017	0
ENSDARG00000069440~~dachd	Act MG	0	1.25832	0.775	0.194	0
ENSDARG00000063230~~bmp7b	Act MG	0	1.25822	0.355	0.026	0
ENSDARG00000079967~~prkd3	Act MG	0	1.25694	0.797	0.119	0
ENSDARG00000019753~~kcnn3	Act MG	0	1.25522	0.55	0.07	0
ENSDARG00000096546~~nrp2a	Act MG	0	1.2524	0.648	0.097	0
ENSDARG00000069560~~kcnh3	Act MG	0	1.25157	0.47	0.056	0
ENSDARG00000062854~~sdk1b	Act MG	0	1.25132	0.967	0.216	0
ENSDARG00000105045~~bmpr1ab	Act MG	0	1.25089	0.532	0.05	0
ENSDARG00000109527~~BX000363.2	Act MG	0	1.25054	0.242	0.01	0
ENSDARG00000062631~~npffr1l2	Act MG	0	1.24921	0.399	0.026	0
ENSDARG00000042277~~efnb3b	Act MG	0	1.2481	0.926	0.315	0
ENSDARG00000003754~~tspan2a	Act MG	0	1.23973	0.67	0.133	0
ENSDARG00000102470~~mpp7a	Act MG	0	1.23775	0.914	0.22	0
ENSDARG00000010654~~arhgap42b	Act MG	0	1.23763	0.496	0.03	0
ENSDARG00000006601~~kaznb	Act MG	0	1.23652	0.831	0.201	0
ENSDARG00000074337~~cbfa2t2	Act MG	0	1.23242	0.481	0.106	0
ENSDARG00000087822~~agap3	Act MG	0	1.23014	0.885	0.296	0
ENSDARG00000010144~~plppr3a	Act MG	0	1.23013	0.528	0.051	0
ENSDARG00000061590~~cachd1	Act MG	0	1.22837	0.477	0.036	0
ENSDARG00000051748~~ccnd2a	Act MG	0	1.21949	0.526	0.095	0
ENSDARG00000008026~~niban2b	Act MG	0	1.21939	0.38	0.014	0
ENSDARG00000017500~~rock2a	Act MG	0	1.21746	0.556	0.055	0
ENSDARG00000060309~~srgap3	Act MG	0	1.21138	0.925	0.309	0
ENSDARG00000017180~~npc1	Act MG	0	1.21098	0.565	0.076	0
ENSDARG00000060106~~crb2a	Act MG	0	1.2082	0.782	0.157	0
ENSDARG00000101869~~MAGI3	Act MG	0	1.20561	0.85	0.263	0
ENSDARG00000105071~~nos1apa	Act MG	0	1.2038	0.823	0.17	0
ENSDARG00000035694~~stm	Act MG	0	1.20373	0.178	0.005	0
ENSDARG00000039576~~fstl1b	Act MG	0	1.20324	0.479	0.045	0
ENSDARG00000036044~~rps20	Act MG	0	1.19748	0.814	0.232	0
ENSDARG00000078179~~fndc3ba	Act MG	0	1.19686	0.679	0.114	0
ENSDARG00000026531~~alcama	Act MG	0	1.19683	0.449	0.053	0
ENSDARG00000076466~~maml1	Act MG	0	1.19604	0.482	0.036	0
ENSDARG00000098294~~col5a3a	Act MG	0	1.19452	0.42	0.023	0
ENSDARG00000018399~~rps6kb1a	Act MG	0	1.18861	0.476	0.067	0
ENSDARG00000071685~~slco5a1a	Act MG	0	1.18513	0.969	0.329	0
ENSDARG00000039974~~rai14	Act MG	0	1.18488	0.69	0.111	0
ENSDARG00000038938~~itprid2	Act MG	0	1.18462	0.436	0.028	0
ENSDARG00000001634~~kirrel1a	Act MG	0	1.18222	0.705	0.13	0
ENSDARG00000056732~~her4.1	Act MG	0	1.18222	0.33	0.004	0
ENSDARG00000052721~~prim2	Act MG	0	1.18099	0.341	0.047	0
ENSDARG00000056483~~ssbp4	Act MG	0	1.17823	0.887	0.289	0
ENSDARG00000037178~~zic2b	Act MG	0	1.1719	0.39	0.015	0
ENSDARG00000010791~~dla	Act MG	0	1.17124	0.292	0.017	0
ENSDARG00000105301~~sox8a	Act MG	0	1.17035	0.376	0.019	0
ENSDARG00000055455~~gpm6aa	Act MG	0	1.16603	0.947	0.467	0
ENSDARG00000002952~~smo	Act MG	0	1.16567	0.38	0.014	0
ENSDARG00000004451~~tnfrsfa	Act MG	0	1.16222	0.391	0.019	0
ENSDARG00000102626~~frem2b	Act MG	0	1.1615	0.414	0.025	0
ENSDARG00000086703~~si:dkey-126g1.7	Act MG	0	1.16133	0.388	0.009	0
ENSDARG00000103251~~sh3pxd2b	Act MG	0	1.1613	0.504	0.043	0
ENSDARG00000045936~~pax6b	Act MG	0	1.15937	0.952	0.267	0
ENSDARG00000014804~~cacna2d1a	Act MG	0	1.15783	0.469	0.079	0
ENSDARG00000033840~~fat3a	Act MG	0	1.15634	0.744	0.16	0
ENSDARG00000074201~~flna	Act MG	0	1.15549	0.496	0.057	0
ENSDARG00000075437~~shc1	Act MG	0	1.15268	0.582	0.094	0
ENSDARG00000025420~~fzd5	Act MG	0	1.15016	0.352	0.008	0
ENSDARG00000007099~~cx43.4	Act MG	0	1.14816	0.447	0.033	0
ENSDARG00000103830~~ddr2l	Act MG	0	1.14808	0.392	0.021	0
ENSDARG00000058666~~dennd2da	Act MG	0	1.14778	0.352	0.006	0
ENSDARG00000099124~~f3a	Act MG	0	1.14742	0.371	0.012	0
ENSDARG00000033845~~igsf9ba	Act MG	0	1.1449	0.582	0.165	0
ENSDARG00000015759~~tspan7	Act MG	0	1.14488	0.384	0.02	0
ENSDARG00000003142~~dachc	Act MG	0	1.14433	0.407	0.023	0
ENSDARG00000099871~~myo7aa	Act MG	0	1.14378	0.57	0.09	0
ENSDARG00000087804~~tnfrsf11a	Act MG	0	1.14255	0.371	0.013	0
ENSDARG00000003544~~adarb1b	Act MG	0	1.14248	0.968	0.62	0
ENSDARG00000069430~~tp53i11a	Act MG	0	1.1406	0.474	0.047	0
ENSDARG00000098308~~CR936540.1	Act MG	0	1.14022	0.45	0.043	0
ENSDARG00000020164~~efnb2a	Act MG	0	1.13747	0.8	0.23	0
ENSDARG00000005356~~tyro3	Act MG	0	1.1347	0.335	0.012	0
ENSDARG00000002494~~itgb6	Act MG	0	1.13223	0.267	0.013	0
ENSDARG00000015472~~gpc4	Act MG	0	1.13033	0.368	0.014	0
ENSDARG00000002197~~pygl	Act MG	0	1.12896	0.37	0.015	0
ENSDARG00000017140~~zgc:63587	Act MG	0	1.1277	0.415	0.029	0
ENSDARG00000053272~~RAP1GAP	Act MG	0	1.12747	0.499	0.065	0
ENSDARG00000102277~~lama1	Act MG	0	1.12685	0.4	0.019	0
ENSDARG00000073738~~dennd2c	Act MG	0	1.12644	0.374	0.016	0
ENSDARG00000086269~~ndst2a	Act MG	0	1.12517	0.974	0.413	0
ENSDARG00000005574~~vsx2	Act MG	0	1.12377	0.431	0.029	0
ENSDARG00000095844~~FP102167.1	Act MG	0	1.122	0.432	0.03	0
ENSDARG00000016154~~zfp36l1a	Act MG	0	1.12071	0.373	0.01	0
ENSDARG00000006899~~far1	Act MG	0	1.12006	0.594	0.093	0
ENSDARG00000034785~~dachb	Act MG	0	1.11828	0.419	0.058	0
ENSDARG00000076532~~si:ch211-222l21.1	Act MG	0	1.11252	0.57	0.101	0
ENSDARG00000079994~~akap13	Act MG	0	1.10971	0.842	0.164	0
ENSDARG00000003570~~hsp90b1	Act MG	0	1.10853	0.567	0.1	0
ENSDARG00000035682~~FP102018.1	Act MG	0	1.10697	0.39	0.02	0
ENSDARG00000070688~~ncalda	Act MG	0	1.10685	0.418	0.032	0
ENSDARG00000020131~~fnbp1l	Act MG	0	1.10261	0.6	0.103	0
ENSDARG00000009001~~pdia6	Act MG	0	1.10073	0.468	0.049	0
ENSDARG00000011876~~ednraa	Act MG	0	1.10027	0.33	0.012	0
ENSDARG00000016749~~slco1c1	Act MG	0	1.09905	0.548	0.072	0
ENSDARG00000078847~~si:dkey-238o13.4	Act MG	0	1.09483	0.378	0.034	0
ENSDARG00000079201~~tshz2	Act MG	0	1.09442	0.775	0.175	0
ENSDARG00000077174~~qsox2	Act MG	0	1.09137	0.389	0.049	0
ENSDARG00000058322~~enc3	Act MG	0	1.0876	0.342	0.02	0
ENSDARG00000017785~~zgc:158689	Act MG	0	1.08685	0.359	0.018	0
ENSDARG00000063649~~tead3b	Act MG	0	1.08445	0.408	0.046	0
ENSDARG00000043710~~parvaa	Act MG	0	1.08168	0.35	0.013	0
ENSDARG00000033172~~nr2f5	Act MG	0	1.07838	0.358	0.035	0
ENSDARG00000037318~~ddost	Act MG	0	1.0751	0.475	0.058	0
ENSDARG00000098733~~pxdn	Act MG	0	1.07493	0.408	0.034	0
ENSDARG00000038941~~ppp1r1c	Act MG	0	1.074	0.405	0.035	0
ENSDARG00000079144~~bcl2l11	Act MG	0	1.07214	0.376	0.024	0
ENSDARG00000103181~~si:dkey-34d22.1	Act MG	0	1.07063	0.278	0.011	0
ENSDARG00000077291~~rps2	Act MG	0	1.06982	0.712	0.191	0
ENSDARG00000040674~~ctdsp1	Act MG	0	1.06948	0.348	0.014	0
ENSDARG00000022995~~clic4	Act MG	0	1.05807	0.375	0.031	0
ENSDARG00000016188~~SBNO2	Act MG	0	1.05704	0.505	0.076	0
ENSDARG00000075673~~arhgap21b	Act MG	0	1.05574	0.736	0.154	0
ENSDARG00000016725~~gadd45gb.1	Act MG	0	1.05476	0.299	0.014	0
ENSDARG00000087373~~dnah5	Act MG	0	1.05207	0.347	0.014	0
ENSDARG00000020057~~bmpr2b	Act MG	0	1.05125	0.99	0.522	0
ENSDARG00000068934~~cyp1b1	Act MG	0	1.04947	0.272	0.007	0
ENSDARG00000021833~~ahr2	Act MG	0	1.04909	0.48	0.066	0
ENSDARG00000062346~~cacna1ea	Act MG	0	1.04821	0.315	0.029	0
ENSDARG00000099970~~CR383676.2	Act MG	0	1.04801	1	0.999	0
ENSDARG00000040469~~enpp6	Act MG	0	1.04761	0.32	0.011	0
ENSDARG00000115094~~CABZ01087415.1	Act MG	0	1.04757	0.373	0.023	0
ENSDARG00000062220~~plekha7b	Act MG	0	1.04677	0.834	0.2	0
ENSDARG00000105368~~CR383676.3	Act MG	0	1.0448	0.863	0.304	0
ENSDARG00000020250~~rhoj	Act MG	0	1.04265	0.343	0.016	0
ENSDARG00000070470~~sh3rf1	Act MG	0	1.04189	0.531	0.095	0
ENSDARG00000040009~~palld	Act MG	0	1.04176	0.36	0.026	0
ENSDARG00000052061~~col4a6	Act MG	0	1.04053	0.351	0.026	0
ENSDARG00000022712~~stat3	Act MG	0	1.03879	0.858	0.268	0
ENSDARG00000010008~~vim	Act MG	0	1.03815	0.378	0.037	0
ENSDARG00000006272~~mpp5a	Act MG	0	1.03796	0.765	0.178	0
ENSDARG00000027500~~oxsr1b	Act MG	0	1.03616	0.564	0.1	0
ENSDARG00000100057~~ppfibp1b	Act MG	0	1.03517	0.421	0.044	0
ENSDARG00000062460~~SGK3	Act MG	0	1.03241	0.382	0.032	0
ENSDARG00000067719~~wwtr1	Act MG	0	1.03204	0.327	0.01	0
ENSDARG00000055607~~cgna	Act MG	0	1.03138	0.385	0.031	0
ENSDARG00000015552~~phactr4a	Act MG	0	1.02846	0.566	0.115	0
ENSDARG00000053724~~adcyap1r1a	Act MG	0	1.0277	0.494	0.059	0
ENSDARG00000115646~~CR846082.1	Act MG	0	1.02456	0.399	0.036	0
ENSDARG00000100731~~zgc:101540	Act MG	0	1.02279	0.315	0.011	0
ENSDARG00000074060~~map3k14a	Act MG	0	1.01972	0.458	0.053	0
ENSDARG00000013784~~zgc:77158	Act MG	0	1.01797	0.434	0.054	0
ENSDARG00000092499~~si:ch211-183d21.1	Act MG	0	1.01753	0.314	0.012	0
ENSDARG00000102566~~fam102aa	Act MG	0	1.01706	0.455	0.061	0
ENSDARG00000090170~~rab11fip4a	Act MG	0	1.01612	0.946	0.36	0
ENSDARG00000063417~~erf	Act MG	0	1.01611	0.347	0.024	0
ENSDARG00000015557~~zgc:100829	Act MG	0	1.01411	0.347	0.019	0
ENSDARG00000105638~~CT027989.1	Act MG	0	1.01318	0.336	0.022	0
ENSDARG00000098817~~KCTD5	Act MG	0	1.01142	0.389	0.047	0
ENSDARG00000074121~~dnmbp	Act MG	0	1.01133	0.76	0.186	0
ENSDARG00000007231~~ryk	Act MG	0	1.00961	0.526	0.064	0
ENSDARG00000057644~~adam8b	Act MG	0	1.0093	0.474	0.074	0
ENSDARG00000089564~~MDFI	Act MG	0	1.00865	0.323	0.012	0
ENSDARG00000099767~~fhdc2	Act MG	0	1.00824	0.288	0.006	0
ENSDARG00000098237~~fbn2b	Act MG	0	1.00812	0.336	0.015	0
ENSDARG00000103638~~CR936977.2	Act MG	0	1.00754	0.336	0.021	0
ENSDARG00000101280~~vat1l	Act MG	0	1.00672	0.34	0.019	0
ENSDARG00000104693~~il6st	Act MG	0	1.004	0.644	0.13	0
ENSDARG00000018328~~rhocb	Act MG	0	1.00341	0.352	0.024	0
ENSDARG00000101289~~slc29a1a	Act MG	0	1.00309	0.371	0.034	0
ENSDARG00000097478~~qkia	Act MG	0	1	0.917	0.273	0
ENSDARG00000037655~~pls3	Act MG	0	0.998285	0.373	0.038	0
ENSDARG00000087260~~mtss1lb	Act MG	0	0.997858	0.835	0.281	0
ENSDARG00000102829~~cobll1b	Act MG	0	0.99728	0.355	0.031	0
ENSDARG00000040503~~sb:cb81	Act MG	0	0.997203	0.29	0.014	0
ENSDARG00000069548~~zgc:162780	Act MG	0	0.995347	0.299	0.016	0
ENSDARG00000067805~~ggcx	Act MG	0	0.995331	0.442	0.057	0
ENSDARG00000107408~~TCF4	Act MG	0	0.993204	0.703	0.136	0
ENSDARG00000019728~~bmpr1aa	Act MG	0	0.992963	0.469	0.064	0
ENSDARG00000018149~~slc38a4	Act MG	0	0.991784	0.392	0.043	0
ENSDARG00000031075~~cadm1a	Act MG	0	0.989808	0.976	0.533	0
ENSDARG00000078313~~MYO9B	Act MG	0	0.988531	0.482	0.066	0
ENSDARG00000051783~~rplp0	Act MG	0	0.984001	0.647	0.163	0
ENSDARG00000103435~~sorbs1	Act MG	0	0.980784	0.629	0.127	0
ENSDARG00000058696~~tbl1xr1a	Act MG	0	0.980241	0.98	0.544	0
ENSDARG00000075034~~raver2	Act MG	0	0.98014	0.749	0.169	0
ENSDARG00000060415~~arhgef28a	Act MG	0	0.979914	0.317	0.024	0
ENSDARG00000076302~~dtx4a	Act MG	0	0.977016	0.606	0.146	0
ENSDARG00000102024~~chmp6b	Act MG	0	0.974648	0.759	0.204	0
ENSDARG00000011600~~epha4b	Act MG	0	0.971854	0.695	0.194	0
ENSDARG00000073952~~slc4a7	Act MG	0	0.971696	0.406	0.045	0
ENSDARG00000077762~~si:rp71-79p20.2	Act MG	0	0.971495	0.758	0.209	0
ENSDARG00000034117~~rarga	Act MG	0	0.970389	0.458	0.068	0
ENSDARG00000059587~~ABR	Act MG	0	0.969917	0.869	0.249	0
ENSDARG00000017591~~fat1a	Act MG	0	0.968584	0.865	0.215	0
ENSDARG00000068261~~pros1	Act MG	0	0.968023	0.334	0.031	0
ENSDARG00000043210~~nfic	Act MG	0	0.967873	0.987	0.52	0
ENSDARG00000061654~~wwc3	Act MG	0	0.965972	0.333	0.026	0
ENSDARG00000061764~~ahnak	Act MG	0	0.965027	0.353	0.029	0
ENSDARG00000005989~~rgl1	Act MG	0	0.964149	0.43	0.056	0
ENSDARG00000102015~~CABZ01037298.1	Act MG	0	0.963659	0.401	0.046	0
ENSDARG00000012942~~itgb5	Act MG	0	0.963265	0.665	0.162	0
ENSDARG00000031222~~lhx2b	Act MG	0	0.962523	0.418	0.051	0
ENSDARG00000100729~~tln1	Act MG	0	0.959586	0.66	0.113	0
ENSDARG00000001889~~tuba1a	Act MG	0	0.958286	0.5	0.088	0
ENSDARG00000028228~~zbtb18	Act MG	0	0.954054	0.59	0.119	0
ENSDARG00000041483~~paqr6	Act MG	0	0.951358	0.285	0.011	0
ENSDARG00000019532~~fads2	Act MG	0	0.946918	0.27	0.013	0
ENSDARG00000094799~~plxnb2a	Act MG	0	0.946434	0.535	0.092	0
ENSDARG00000097055~~si:ch211-284f22.3	Act MG	0	0.943558	0.422	0.07	0
ENSDARG00000041304~~trak1a	Act MG	0	0.941783	0.421	0.06	0
ENSDARG00000032188~~lrrc8aa	Act MG	0	0.941422	0.406	0.053	0
ENSDARG00000093108~~CT573344.1	Act MG	0	0.941173	0.485	0.083	0
ENSDARG00000104555~~sh2d3cb	Act MG	0	0.940412	0.296	0.016	0
ENSDARG00000014181~~foxp1b	Act MG	0	0.939135	0.539	0.113	0
ENSDARG00000024759~~inhbab	Act MG	0	0.936228	0.27	0.016	0
ENSDARG00000002231~~plpp2a	Act MG	0	0.935817	0.29	0.011	0
ENSDARG00000060768~~ankib1a	Act MG	0	0.934997	0.498	0.091	0
ENSDARG00000104568~~BX571715.1	Act MG	0	0.933972	0.309	0.023	0
ENSDARG00000045930~~rbpms2a	Act MG	0	0.933461	0.595	0.047	0
ENSDARG00000041299~~zgc:110796	Act MG	0	0.932577	0.395	0.045	0
ENSDARG00000067984~~gas1b	Act MG	0	0.9316	0.263	0.015	0
ENSDARG00000027611~~cavin2a	Act MG	0	0.930779	0.318	0.024	0
ENSDARG00000096826~~BX323575.1	Act MG	0	0.929168	0.303	0.017	0
ENSDARG00000100456~~ptk2aa	Act MG	0	0.92785	0.619	0.122	0
ENSDARG00000008372~~spred2b	Act MG	0	0.92743	0.529	0.1	0
ENSDARG00000019444~~ssr4	Act MG	0	0.927268	0.352	0.035	0
ENSDARG00000062420~~nfia	Act MG	0	0.926945	0.916	0.295	0
ENSDARG00000020759~~elf1	Act MG	0	0.926054	0.367	0.041	0
ENSDARG00000011166~~cahz	Act MG	0	0.92443	0.372	0.068	0
ENSDARG00000102441~~ctnna1	Act MG	0	0.924345	0.853	0.263	0
ENSDARG00000061732~~raph1b	Act MG	0	0.924136	0.52	0.109	0
ENSDARG00000056740~~tmeff1b	Act MG	0	0.923037	0.532	0.115	0
ENSDARG00000102911~~iffo2b	Act MG	0	0.920521	0.265	0.011	0
ENSDARG00000105586~~BX255967.1	Act MG	0	0.920506	0.305	0.022	0
ENSDARG00000090039~~reck	Act MG	0	0.9196	0.42	0.071	0
ENSDARG00000078865~~cxxc5a	Act MG	0	0.919313	0.682	0.159	0
ENSDARG00000074527~~chst15	Act MG	0	0.918774	0.347	0.051	0
ENSDARG00000042835~~tfdp2	Act MG	0	0.917934	0.432	0.066	0
ENSDARG00000042172~~c7a	Act MG	0	0.917537	0.327	0.038	0
ENSDARG00000020871~~ptprz1b	Act MG	0	0.917243	0.546	0.122	0
ENSDARG00000106989~~ZNF821	Act MG	0	0.915753	0.381	0.05	0
ENSDARG00000061445~~adcy6a	Act MG	0	0.915131	0.843	0.276	0
ENSDARG00000032963~~her12	Act MG	0	0.912037	0.246	0.004	0
ENSDARG00000037960~~lrrc17	Act MG	0	0.911061	0.26	0.008	0
ENSDARG00000014015~~pdia7	Act MG	0	0.910056	0.357	0.043	0
ENSDARG00000027222~~adgrg1	Act MG	0	0.909958	0.288	0.012	0
ENSDARG00000034670~~ube2e2	Act MG	0	0.909385	0.535	0.126	0
ENSDARG00000053136~~b2m	Act MG	0	0.90892	0.313	0.039	0
ENSDARG00000086471~~pkig	Act MG	0	0.90847	0.415	0.07	0
ENSDARG00000093549~~selenop	Act MG	0	0.908274	0.296	0.027	0
ENSDARG00000017321~~kdr	Act MG	0	0.906255	0.289	0.016	0
ENSDARG00000099411~~zgc:158343	Act MG	0	0.905703	0.265	0.012	0
ENSDARG00000103735~~elovl1b	Act MG	0	0.904935	0.293	0.014	0
ENSDARG00000076933~~aldh1a3	Act MG	0	0.89991	0.252	0.012	0
ENSDARG00000004843~~foxp1a	Act MG	0	0.898196	0.384	0.051	0
ENSDARG00000075793~~prex1	Act MG	0	0.898003	0.455	0.061	0
ENSDARG00000037883~~prcp	Act MG	0	0.897947	0.437	0.067	0
ENSDARG00000051814~~ptprz1a	Act MG	0	0.894135	0.489	0.11	0
ENSDARG00000017794~~sdr16c5b	Act MG	0	0.893451	0.279	0.022	0
ENSDARG00000104089~~p3h4	Act MG	0	0.8921	0.277	0.015	0
ENSDARG00000042126~~elmo3	Act MG	0	0.89088	0.27	0.013	0
ENSDARG00000003927~~cldn12	Act MG	0	0.890489	0.299	0.021	0
ENSDARG00000100371~~eef2b	Act MG	0	0.890176	0.689	0.182	0
ENSDARG00000087352~~dnah2	Act MG	0	0.889266	0.315	0.024	0
ENSDARG00000091946~~CR391940.1	Act MG	0	0.887507	0.45	0.075	0
ENSDARG00000070094~~sytl1	Act MG	0	0.887285	0.246	0.011	0
ENSDARG00000057698~~ctsd	Act MG	0	0.887247	0.423	0.088	0
ENSDARG00000093120~~si:dkey-117m1.4	Act MG	0	0.886741	0.367	0.043	0
ENSDARG00000057286~~swap70b	Act MG	0	0.886155	0.282	0.016	0
ENSDARG00000032197~~klf12b	Act MG	0	0.885963	0.385	0.051	0
ENSDARG00000020219~~dld	Act MG	0	0.885537	0.23	0.01	0
ENSDARG00000053113~~ly75	Act MG	0	0.88448	0.389	0.073	0
ENSDARG00000023724~~cdc42se1	Act MG	0	0.883675	0.285	0.018	0
ENSDARG00000062837~~spata13	Act MG	0	0.880062	0.307	0.023	0
ENSDARG00000031763~~smad6b	Act MG	0	0.879962	0.276	0.026	0
ENSDARG00000070174~~PLEKHH3	Act MG	0	0.879243	0.588	0.124	0
ENSDARG00000007195~~grm2b	Act MG	0	0.87912	0.262	0.021	0
ENSDARG00000100693~~ddr2a	Act MG	0	0.875889	0.261	0.011	0
ENSDARG00000014180~~ildr2	Act MG	0	0.873572	0.52	0.088	0
ENSDARG00000005122~~atp2a2b	Act MG	0	0.872481	0.503	0.119	0
ENSDARG00000035521~~sfrp1a	Act MG	0	0.871241	0.241	0.006	0
ENSDARG00000018060~~pik3r2	Act MG	0	0.870551	0.56	0.129	0
ENSDARG00000104470~~syngr2b	Act MG	0	0.870324	0.247	0.009	0
ENSDARG00000056922~~ltbp1	Act MG	0	0.87005	0.278	0.025	0
ENSDARG00000036687~~bcl9	Act MG	0	0.869838	0.51	0.1	0
ENSDARG00000023053~~niban1b	Act MG	0	0.869272	0.271	0.006	0
ENSDARG00000058115~~fgfr2	Act MG	0	0.869197	0.299	0.03	0
ENSDARG00000062152~~chaf1a	Act MG	0	0.86849	0.276	0.017	0
ENSDARG00000070150~~jtb	Act MG	0	0.866767	0.37	0.046	0
ENSDARG00000051874~~stra6	Act MG	0	0.865837	0.242	0.014	0
ENSDARG00000025348~~igfbp5b	Act MG	0	0.865315	0.32	0.052	0
ENSDARG00000054823~~id3	Act MG	0	0.864397	0.262	0.015	0
ENSDARG00000076120~~foxp4	Act MG	0	0.863785	0.307	0.034	0
ENSDARG00000037059~~slc44a2	Act MG	0	0.860304	0.425	0.086	0
ENSDARG00000005230~~ssr2	Act MG	0	0.86014	0.352	0.043	0
ENSDARG00000034718~~tfpia	Act MG	0	0.858701	0.262	0.007	0
ENSDARG00000063572~~perp	Act MG	0	0.858369	0.257	0.01	0
ENSDARG00000070463~~e2f3	Act MG	0	0.858104	0.304	0.027	0
ENSDARG00000003599~~rpl3	Act MG	0	0.857313	0.656	0.167	0
ENSDARG00000030633~~plekhm3	Act MG	0	0.856913	0.545	0.129	0
ENSDARG00000010583~~pard3ab	Act MG	0	0.855639	0.867	0.268	0
ENSDARG00000005254~~kdelr2a	Act MG	0	0.853392	0.401	0.062	0
ENSDARG00000040162~~fgfbp3	Act MG	0	0.85309	0.206	0.002	0
ENSDARG00000073684~~quo	Act MG	0	0.852094	0.224	0.009	0
ENSDARG00000076292~~tns2a	Act MG	0	0.848488	0.331	0.046	0
ENSDARG00000076179~~ngef	Act MG	0	0.848426	0.272	0.022	0
ENSDARG00000026294~~erbb2	Act MG	0	0.848352	0.257	0.014	0
ENSDARG00000098374~~ENSDARG00000098374	Act MG	0	0.848021	0.373	0.05	0
ENSDARG00000029443~~zgc:92242	Act MG	0	0.8478	0.289	0.025	0
ENSDARG00000016454~~esr2a	Act MG	0	0.847289	0.255	0.01	0
ENSDARG00000052567~~tmem35	Act MG	0	0.845656	0.629	0.158	0
ENSDARG00000026736~~il11ra	Act MG	0	0.844692	0.506	0.109	0
ENSDARG00000077474~~pla2r1	Act MG	0	0.842383	0.254	0.008	0
ENSDARG00000015805~~cgnl1	Act MG	0	0.841548	0.564	0.114	0
ENSDARG00000062199~~si:dkey-217l24.1	Act MG	0	0.840518	0.356	0.049	0
ENSDARG00000058533~~pole	Act MG	0	0.839591	0.235	0.013	0
ENSDARG00000041703~~rrbp1b	Act MG	0	0.838139	0.255	0.012	0
ENSDARG00000116863~~CU984579.1	Act MG	0	0.838008	0.241	0.005	0
ENSDARG00000104100~~bmpr1ba	Act MG	0	0.837757	0.349	0.057	0
ENSDARG00000075121~~hbegfa	Act MG	0	0.836918	0.245	0.007	0
ENSDARG00000013168~~jag1b	Act MG	0	0.835509	0.299	0.028	0
ENSDARG00000060041~~lig1	Act MG	0	0.835336	0.352	0.051	0
ENSDARG00000076867~~mrtfbb	Act MG	0	0.83451	0.508	0.104	0
ENSDARG00000102808~~calr3b	Act MG	0	0.831364	0.382	0.059	0
ENSDARG00000054879~~six3b	Act MG	0	0.829799	0.468	0.077	0
ENSDARG00000006604~~nectin3b	Act MG	0	0.825711	0.584	0.124	0
ENSDARG00000103607~~wtip	Act MG	0	0.824283	0.27	0.018	0
ENSDARG00000030367~~metrn	Act MG	0	0.822119	0.208	0.008	0
ENSDARG00000070620~~grin2db	Act MG	0	0.821713	0.275	0.031	0
ENSDARG00000101983~~pkn2	Act MG	0	0.820985	0.275	0.022	0
ENSDARG00000104315~~fhl3b	Act MG	0	0.820659	0.265	0.017	0
ENSDARG00000063026~~mlc1	Act MG	0	0.820444	0.239	0.018	0
ENSDARG00000112977~~CABZ01061591.1	Act MG	0	0.820078	0.341	0.052	0
ENSDARG00000098802~~map7d1a	Act MG	0	0.818872	0.436	0.094	0
ENSDARG00000075821~~plxnb1a	Act MG	0	0.81738	0.749	0.214	0
ENSDARG00000042690~~s1pr1	Act MG	0	0.817356	0.263	0.021	0
ENSDARG00000056438~~her9	Act MG	0	0.817092	0.219	0.003	0
ENSDARG00000057992~~fstb	Act MG	0	0.816275	0.247	0.024	0
ENSDARG00000014655~~itpr1a	Act MG	0	0.816002	0.251	0.016	0
ENSDARG00000075253~~pik3cb	Act MG	0	0.815212	0.251	0.016	0
ENSDARG00000077176~~zgc:174888	Act MG	0	0.814523	0.272	0.026	0
ENSDARG00000055120~~ctsba	Act MG	0	0.813679	0.336	0.047	0
ENSDARG00000097485~~cfap99	Act MG	0	0.813582	0.224	0.003	0
ENSDARG00000051876~~ush1c	Act MG	0	0.81328	0.259	0.024	0
ENSDARG00000020645~~slc7a3a	Act MG	0	0.813277	0.587	0.148	0
ENSDARG00000061272~~BX294434.1	Act MG	0	0.812176	0.262	0.023	0
ENSDARG00000052063~~col4a5	Act MG	0	0.811095	0.228	0.014	0
ENSDARG00000078640~~fam117aa	Act MG	0	0.809634	0.244	0.014	0
ENSDARG00000078216~~eps15	Act MG	0	0.808038	0.284	0.037	0
ENSDARG00000070228~~cdk6	Act MG	0	0.80562	0.235	0.024	0
ENSDARG00000046054~~CT027815.1	Act MG	0	0.805509	0.231	0.014	0
ENSDARG00000090429~~si:dkeyp-7a3.1	Act MG	0	0.804388	0.229	0.006	0
ENSDARG00000075557~~apcdd1l	Act MG	0	0.803699	0.22	0.007	0
ENSDARG00000034013~~rgmd	Act MG	0	0.802207	0.209	0.011	0
ENSDARG00000014059~~cldn5b	Act MG	0	0.800214	0.19	0.005	0
ENSDARG00000021343~~wsb1	Act MG	0	0.799797	0.389	0.069	0
ENSDARG00000032161~~srgap2	Act MG	0	0.799039	0.564	0.125	0
ENSDARG00000058543~~lama5	Act MG	0	0.798979	0.278	0.034	0
ENSDARG00000070536~~creb5b	Act MG	0	0.79869	0.368	0.045	0
ENSDARG00000078310~~cecr2	Act MG	0	0.79691	0.425	0.087	0
ENSDARG00000103542~~vegfaa	Act MG	0	0.795967	0.262	0.023	0
ENSDARG00000030417~~pkd1a	Act MG	0	0.795017	0.245	0.01	0
ENSDARG00000098680~~si:zfos-2326c3.2	Act MG	0	0.793499	0.261	0.022	0
ENSDARG00000017748~~arhgap29b	Act MG	0	0.792329	0.27	0.027	0
ENSDARG00000011027~~fgfr1a	Act MG	0	0.792064	0.258	0.024	0
ENSDARG00000023713~~aqp1a.1	Act MG	0	0.792001	0.214	0.019	0
ENSDARG00000010565~~aqp4	Act MG	0	0.789467	0.229	0.019	0
ENSDARG00000020197~~rpl5a	Act MG	0	0.786752	0.598	0.151	0
ENSDARG00000077788~~arhgef10	Act MG	0	0.785793	0.278	0.035	0
ENSDARG00000079264~~baiap3	Act MG	0	0.785264	0.195	0.008	0
ENSDARG00000030933~~ksr1b	Act MG	0	0.785025	0.265	0.03	0
ENSDARG00000071082~~p4ha1b	Act MG	0	0.783146	0.25	0.023	0
ENSDARG00000098395~~CU929451.2	Act MG	0	0.783004	0.278	0.038	0
ENSDARG00000000442~~slc39a13	Act MG	0	0.782267	0.263	0.031	0
ENSDARG00000044902~~atp2b4	Act MG	0	0.781839	0.733	0.143	0
ENSDARG00000091548~~stard9	Act MG	0	0.779219	0.251	0.026	0
ENSDARG00000025595~~agmo	Act MG	0	0.778763	0.259	0.028	0
ENSDARG00000043130~~notch2	Act MG	0	0.778232	0.246	0.017	0
ENSDARG00000069980~~lman1	Act MG	0	0.777731	0.337	0.051	0
ENSDARG00000056184~~dvl2	Act MG	0	0.777241	0.228	0.012	0
ENSDARG00000019658~~pou2f2a	Act MG	0	0.776334	0.255	0.036	0
ENSDARG00000045414~~elovl2	Act MG	0	0.776318	0.221	0.009	0
ENSDARG00000093569~~bckdhbl	Act MG	0	0.775243	0.394	0.064	0
ENSDARG00000088247~~si:ch1073-303k11.2	Act MG	0	0.773678	0.211	0.008	0
ENSDARG00000086950~~si:ch211-269k10.2	Act MG	0	0.773407	0.224	0.013	0
ENSDARG00000006314~~itgav	Act MG	0	0.773101	0.428	0.083	0
ENSDARG00000060564~~slc25a21	Act MG	0	0.77293	0.331	0.049	0
ENSDARG00000100725~~ephb4a	Act MG	0	0.768993	0.316	0.043	0
ENSDARG00000020204~~nf2a	Act MG	0	0.768059	0.225	0.014	0
ENSDARG00000027797~~adcy6b	Act MG	0	0.764633	0.465	0.078	0
ENSDARG00000074589~~rin2	Act MG	0	0.763811	0.243	0.014	0
ENSDARG00000009342~~txndc5	Act MG	0	0.761545	0.292	0.038	0
ENSDARG00000059323~~rpn1	Act MG	0	0.760632	0.364	0.069	0
ENSDARG00000068629~~cd151l	Act MG	0	0.759217	0.22	0.007	0
ENSDARG00000102798~~mcm2	Act MG	0	0.755442	0.223	0.012	0
ENSDARG00000056091~~cttnbp2nlb	Act MG	0	0.754624	0.306	0.043	0
ENSDARG00000033950~~lamb2l	Act MG	0	0.754339	0.209	0.016	0
ENSDARG00000092950~~BX294379.1	Act MG	0	0.753131	0.309	0.044	0
ENSDARG00000042902~~afg1lb	Act MG	0	0.752336	0.361	0.059	0
ENSDARG00000058966~~zgc:112332	Act MG	0	0.75213	0.301	0.048	0
ENSDARG00000113972~~CR388189.7	Act MG	0	0.749859	0.322	0.049	0
ENSDARG00000026829~~cotl1	Act MG	0	0.749153	0.282	0.044	0
ENSDARG00000027397~~vangl2	Act MG	0	0.745128	0.46	0.1	0
ENSDARG00000091061~~slc38a3b	Act MG	0	0.744703	0.242	0.026	0
ENSDARG00000061600~~cemip2	Act MG	0	0.742611	0.223	0.008	0
ENSDARG00000078026~~zcchc24	Act MG	0	0.735956	0.247	0.022	0
ENSDARG00000078888~~iqgap1	Act MG	0	0.735668	0.232	0.018	0
ENSDARG00000104541~~msh6	Act MG	0	0.733678	0.252	0.025	0
ENSDARG00000094857~~dio2	Act MG	0	0.731597	0.194	0.015	0
ENSDARG00000087867~~SLC2A13	Act MG	0	0.731483	0.26	0.032	0
ENSDARG00000069954~~kcnq5a	Act MG	0	0.727448	0.308	0.051	0
ENSDARG00000011157~~arhgef18a	Act MG	0	0.726456	0.193	0.008	0
ENSDARG00000069594~~kif13a	Act MG	0	0.725511	0.299	0.047	0
ENSDARG00000054155~~pcna	Act MG	0	0.724902	0.27	0.033	0
ENSDARG00000006782~~rb1	Act MG	0	0.724425	0.277	0.035	0
ENSDARG00000097145~~FP565432.1	Act MG	0	0.722734	0.83	0.224	0
ENSDARG00000061544~~ano6	Act MG	0	0.722562	0.205	0.012	0
ENSDARG00000057738~~hells	Act MG	0	0.721727	0.251	0.029	0
ENSDARG00000006044~~usta	Act MG	0	0.720629	0.237	0.026	0
ENSDARG00000018491~~pdia4	Act MG	0	0.717242	0.257	0.03	0
ENSDARG00000028053~~bmp1b	Act MG	0	0.716709	0.191	0.012	0
ENSDARG00000027199~~smad1	Act MG	0	0.716281	0.207	0.008	0
ENSDARG00000079438~~pkp3b	Act MG	0	0.711608	0.204	0.009	0
ENSDARG00000026611~~socs3b	Act MG	0	0.71115	0.214	0.016	0
ENSDARG00000036588~~mhc1zba	Act MG	0	0.710851	0.247	0.034	0
ENSDARG00000101482~~hk2	Act MG	0	0.710643	0.202	0.011	0
ENSDARG00000071684~~rx1	Act MG	0	0.710434	0.449	0.097	0
ENSDARG00000098641~~nbeal2	Act MG	0	0.709413	0.212	0.023	0
ENSDARG00000010445~~trabd	Act MG	0	0.709006	0.304	0.041	0
ENSDARG00000054060~~pof1b	Act MG	0	0.708362	0.209	0.019	0
ENSDARG00000045528~~fgd6	Act MG	0	0.705491	0.227	0.021	0
ENSDARG00000094382~~BX649266.1	Act MG	0	0.704975	0.251	0.03	0
ENSDARG00000043531~~jun	Act MG	0	0.704947	0.426	0.088	0
ENSDARG00000031228~~podxl	Act MG	0	0.703392	0.199	0.007	0
ENSDARG00000036428~~EMP3	Act MG	0	0.702557	0.19	0.006	0
ENSDARG00000040072~~scpep1	Act MG	0	0.702469	0.212	0.015	0
ENSDARG00000045411~~acad11	Act MG	0	0.699867	0.187	0.009	0
ENSDARG00000103682~~si:dkey-23i12.5	Act MG	0	0.699843	0.243	0.023	0
ENSDARG00000045199~~CAPN1	Act MG	0	0.699014	0.204	0.015	0
ENSDARG00000000606~~dnah6	Act MG	0	0.698778	0.361	0.064	0
ENSDARG00000099510~~cnn3a	Act MG	0	0.69696	0.242	0.029	0
ENSDARG00000105190~~rhbdl3	Act MG	0	0.696267	0.246	0.026	0
ENSDARG00000079123~~ikbkb	Act MG	0	0.695558	0.236	0.026	0
ENSDARG00000016132~~keap1a	Act MG	0	0.695084	0.22	0.011	0
ENSDARG00000101670~~kntc1	Act MG	0	0.694394	0.206	0.019	0
ENSDARG00000019417~~gadd45ga	Act MG	0	0.692309	0.223	0.028	0
ENSDARG00000104773~~junbb	Act MG	0	0.692282	0.204	0.012	0
ENSDARG00000093402~~si:dkey-286j17.4	Act MG	0	0.689882	0.195	0.019	0
ENSDARG00000114825~~SCARF2	Act MG	0	0.688551	0.202	0.015	0
ENSDARG00000005104~~limk2	Act MG	0	0.688432	0.306	0.051	0
ENSDARG00000014017~~rrm1	Act MG	0	0.687843	0.235	0.025	0
ENSDARG00000040041~~mcm4	Act MG	0	0.687125	0.194	0.008	0
ENSDARG00000029856~~cnn3b	Act MG	0	0.685493	0.167	0.011	0
ENSDARG00000038386~~ascl1a	Act MG	0	0.68469	0.185	0.007	0
ENSDARG00000003375~~gng12a	Act MG	0	0.682753	0.203	0.011	0
ENSDARG00000074695~~mertka	Act MG	0	0.67616	0.199	0.017	0
ENSDARG00000010085~~p4ha2	Act MG	0	0.675872	0.243	0.03	0
ENSDARG00000092337~~CU467861.6	Act MG	0	0.67393	0.228	0.019	0
ENSDARG00000104901~~ostc	Act MG	0	0.673387	0.257	0.036	0
ENSDARG00000078916~~chrdl2	Act MG	0	0.673241	0.18	0.009	0
ENSDARG00000062251~~fbxl7	Act MG	0	0.67319	0.24	0.031	0
ENSDARG00000097860~~CR376776.1	Act MG	0	0.672498	0.169	0.005	0
ENSDARG00000056713~~pskh1	Act MG	0	0.672174	0.177	0.007	0
ENSDARG00000075759~~samd4a	Act MG	0	0.672112	0.266	0.036	0
ENSDARG00000088515~~st6gal2b	Act MG	0	0.671371	0.208	0.019	0
ENSDARG00000092517~~gpsm1a	Act MG	0	0.669622	0.172	0.009	0
ENSDARG00000024204~~mcm3	Act MG	0	0.668479	0.193	0.009	0
ENSDARG00000038788~~dnai1.2	Act MG	0	0.668474	0.175	0.002	0
ENSDARG00000043716~~cldn5a	Act MG	0	0.667634	0.194	0.011	0
ENSDARG00000093781~~lrriq1	Act MG	0	0.665368	0.178	0.009	0
ENSDARG00000101242~~zcchc14	Act MG	0	0.663798	0.251	0.029	0
ENSDARG00000078308~~spry2	Act MG	0	0.661328	0.192	0.018	0
ENSDARG00000037238~~smad5	Act MG	0	0.660051	0.214	0.021	0
ENSDARG00000077383~~anxa11a	Act MG	0	0.659401	0.23	0.028	0
ENSDARG00000061120~~slc43a2b	Act MG	0	0.655375	0.218	0.025	0
ENSDARG00000095236~~CT990618.1	Act MG	0	0.655192	0.186	0.008	0
ENSDARG00000036179~~myo1ea	Act MG	0	0.654676	0.317	0.054	0
ENSDARG00000077694~~dtnba	Act MG	0	0.654405	0.24	0.031	0
ENSDARG00000017982~~cyp39a1	Act MG	0	0.651926	0.141	0.006	0
ENSDARG00000006678~~pth2ra	Act MG	0	0.651698	0.193	0.006	0
ENSDARG00000078155~~inavaa	Act MG	0	0.649374	0.206	0.021	0
ENSDARG00000067549~~adamts12	Act MG	0	0.646121	0.165	0.007	0
ENSDARG00000098529~~ccne2	Act MG	0	0.646016	0.229	0.024	0
ENSDARG00000020298~~btg2	Act MG	0	0.644787	0.213	0.025	0
ENSDARG00000004018~~CHST13	Act MG	0	0.644766	0.184	0.011	0
ENSDARG00000019726~~celsr2	Act MG	0	0.643885	0.219	0.025	0
ENSDARG00000036791~~dnmt3bb.1	Act MG	0	0.641467	0.195	0.014	0
ENSDARG00000092033~~si:dkey-239h2.3	Act MG	0	0.640679	0.204	0.014	0
ENSDARG00000026225~~nsd2	Act MG	0	0.63993	0.248	0.035	0
ENSDARG00000102583~~il4r.1	Act MG	0	0.638794	0.181	0.007	0
ENSDARG00000018958~~nrarpb	Act MG	0	0.638525	0.163	0.004	0
ENSDARG00000030722~~xirp1	Act MG	0	0.638272	0.164	0.015	0
ENSDARG00000040917~~cbfb	Act MG	0	0.637953	0.2	0.02	0
ENSDARG00000068705~~tmem168a	Act MG	0	0.635136	0.238	0.03	0
ENSDARG00000062929~~FAM83G	Act MG	0	0.632928	0.18	0.007	0
ENSDARG00000019507~~mcm5	Act MG	0	0.629681	0.177	0.008	0
ENSDARG00000060688~~trim69	Act MG	0	0.629226	0.156	0.005	0
ENSDARG00000100625~~si:ch73-197b13.1	Act MG	0	0.628377	0.172	0.009	0
ENSDARG00000003293~~sox9a	Act MG	0	0.626845	0.166	0.004	0
ENSDARG00000033296~~gpr37b	Act MG	0	0.626258	0.194	0.023	0
ENSDARG00000019001~~ak7a	Act MG	0	0.625539	0.16	0.002	0
ENSDARG00000111585~~CABZ01048666.1	Act MG	0	0.624286	0.206	0.017	0
ENSDARG00000056029~~cyp26c1	Act MG	0	0.622966	0.141	0.003	0
ENSDARG00000101919~~foxj1a	Act MG	0	0.622546	0.159	0.003	0
ENSDARG00000016156~~fam53b	Act MG	0	0.62097	0.207	0.019	0
ENSDARG00000013704~~cers2a	Act MG	0	0.620488	0.213	0.025	0
ENSDARG00000112756~~CU468896.1	Act MG	0	0.620274	0.227	0.03	0
ENSDARG00000093052~~c6	Act MG	0	0.619393	0.156	0.003	0
ENSDARG00000060010~~iqgap2	Act MG	0	0.61926	0.215	0.027	0
ENSDARG00000103409~~uhrf1	Act MG	0	0.618758	0.19	0.012	0
ENSDARG00000076317~~plod3	Act MG	0	0.617313	0.191	0.017	0
ENSDARG00000033307~~igf2b	Act MG	0	0.617111	0.201	0.025	0
ENSDARG00000078618~~inpp5kb	Act MG	0	0.615104	0.18	0.017	0
ENSDARG00000068280~~GRB14	Act MG	0	0.613419	0.183	0.016	0
ENSDARG00000029955~~glb1l	Act MG	0	0.61318	0.174	0.014	0
ENSDARG00000097320~~CR848791.3	Act MG	0	0.612723	0.172	0.004	0
ENSDARG00000102478~~ADAMTS7	Act MG	0	0.612627	0.186	0.017	0
ENSDARG00000037361~~kdelr2b	Act MG	0	0.610193	0.193	0.022	0
ENSDARG00000032218~~acss3	Act MG	0	0.609791	0.173	0.014	0
ENSDARG00000002336~~dlc	Act MG	0	0.609062	0.151	0.011	0
ENSDARG00000015902~~stat6	Act MG	0	0.608752	0.168	0.012	0
ENSDARG00000086786~~mfsd10	Act MG	0	0.608009	0.16	0.006	0
ENSDARG00000090912~~npc2	Act MG	0	0.60679	0.188	0.018	0
ENSDARG00000055128~~armc4	Act MG	0	0.606169	0.159	0.002	0
ENSDARG00000093783~~si:dkey-70b23.2	Act MG	0	0.605714	0.153	0.003	0
ENSDARG00000058038~~eml3	Act MG	0	0.605108	0.179	0.017	0
ENSDARG00000077768~~malt1	Act MG	0	0.603816	0.161	0.008	0
[truncated: 12,303 more rows]

## Sheet: table2
Gene	Celltype	p_val	avg_log2FC	pct.1	pct.2	p_val_adj
ENSDARG00000071626~~ptgdsb.2	Rest MG	0	4.6065	0.911	0.124	0
ENSDARG00000101479~~BX908782.2	Rest MG	0	4.5908	0.302	0.106	0
ENSDARG00000102453~~slc1a2b	Rest MG	0	4.33195	0.96	0.168	0
ENSDARG00000099776~~glula	Rest MG	0	4.33019	0.994	0.43	0
ENSDARG00000023713~~aqp1a.1	Rest MG	0	4.1306	0.941	0.109	0
ENSDARG00000011166~~cahz	Rest MG	0	4.07413	0.964	0.25	0
ENSDARG00000045898~~si:ch211-152c2.3	Rest MG	0	4.02564	0.855	0.091	0
ENSDARG00000001975~~hsd11b2	Rest MG	0	3.8924	0.731	0.142	0
ENSDARG00000012504~~rlbp1a	Rest MG	0	3.89037	0.955	0.198	0
ENSDARG00000040295~~apoeb	Rest MG	0	3.7415	0.984	0.411	0
ENSDARG00000019856~~atp1a1b	Rest MG	0	3.70836	0.916	0.179	0
ENSDARG00000045979~~zgc:153704	Rest MG	0	3.67457	0.581	0.065	0
ENSDARG00000093549~~selenop	Rest MG	0	3.59271	0.981	0.331	0
ENSDARG00000097057~~fxyd6l	Rest MG	0	3.4807	0.965	0.282	0
ENSDARG00000104068~~gstp1	Rest MG	0	3.46725	0.956	0.369	0
ENSDARG00000061099~~nfasca	Rest MG	0	3.31463	0.93	0.318	0
ENSDARG00000021443~~zfp36l1b	Rest MG	0	3.25918	0.876	0.169	0
ENSDARG00000099389~~cdo1	Rest MG	0	3.22931	0.902	0.16	0
ENSDARG00000009018~~rhbg	Rest MG	0	3.22746	0.9	0.126	0
ENSDARG00000009978~~icn	Rest MG	0	3.19686	0.933	0.357	0
ENSDARG00000061848~~col15a1b	Rest MG	0	3.19477	0.768	0.038	0
ENSDARG00000038166~~hyal6	Rest MG	0	3.14981	0.82	0.053	0
ENSDARG00000003281~~pik3ip1	Rest MG	0	3.12978	0.906	0.205	0
ENSDARG00000087303~~cebpd	Rest MG	0	3.12733	0.663	0.063	0
ENSDARG00000077138~~zgc:195173	Rest MG	0	3.11892	0.829	0.216	0
ENSDARG00000018149~~slc38a4	Rest MG	0	3.05632	0.792	0.11	0
ENSDARG00000101584~~CU467822.2	Rest MG	0	3.02805	0.955	0.35	0
ENSDARG00000031683~~fosab	Rest MG	0	2.91855	0.987	0.455	0
ENSDARG00000033999~~cyp26a1	Rest MG	0	2.83195	0.347	0.056	0
ENSDARG00000019353~~sparc	Rest MG	0	2.82505	0.85	0.166	0
ENSDARG00000025428~~socs3a	Rest MG	0	2.81459	0.909	0.33	0
ENSDARG00000037879~~lfng	Rest MG	0	2.78322	0.835	0.192	0
ENSDARG00000021241~~zgc:165604	Rest MG	0	2.7804	0.863	0.159	0
ENSDARG00000025254~~s100a10b	Rest MG	0	2.7534	0.878	0.295	0
ENSDARG00000098312~~scarb2a	Rest MG	0	2.74367	0.72	0.241	0
ENSDARG00000058966~~zgc:112332	Rest MG	0	2.66353	0.667	0.053	0
ENSDARG00000099351~~igfbp1a	Rest MG	0	2.64477	0.53	0.156	0
ENSDARG00000100897~~pdgfrb	Rest MG	0	2.61239	0.782	0.09	0
ENSDARG00000027611~~cavin2a	Rest MG	0	2.61016	0.782	0.087	0
ENSDARG00000097208~~ENSDARG00000097208	Rest MG	0	2.59866	0.698	0.104	0
ENSDARG00000057121~~c7b	Rest MG	0	2.51585	0.347	0.057	0
ENSDARG00000025301~~gfap	Rest MG	0	2.51186	0.739	0.197	0
ENSDARG00000056680~~stc2a	Rest MG	0	2.49753	0.297	0.03	0
ENSDARG00000011239~~ppp1r14aa	Rest MG	0	2.48289	0.748	0.077	0
ENSDARG00000001676~~gpm6bb	Rest MG	0	2.48199	0.72	0.102	0
ENSDARG00000043446~~efhd1	Rest MG	0	2.45825	0.866	0.198	0
ENSDARG00000041623~~mt2	Rest MG	0	2.45674	0.874	0.345	0
ENSDARG00000042690~~s1pr1	Rest MG	0	2.45247	0.806	0.122	0
ENSDARG00000036558~~col18a1a	Rest MG	0	2.43492	0.804	0.157	0
ENSDARG00000027088~~ptgdsb.1	Rest MG	0	2.41819	0.365	0.05	0
ENSDARG00000105592~~CR936442.1	Rest MG	0	2.36956	0.317	0.092	0
ENSDARG00000056481~~vat1	Rest MG	0	2.36454	0.819	0.259	0
ENSDARG00000006514~~her6	Rest MG	0	2.33615	0.918	0.3	0
ENSDARG00000012671~~inhbaa	Rest MG	0	2.33335	0.557	0.066	0
ENSDARG00000059391~~gyg1b	Rest MG	0	2.31616	0.673	0.056	0
ENSDARG00000055751~~fosb	Rest MG	0	2.29959	0.69	0.166	0
ENSDARG00000090560~~mfap5	Rest MG	0	2.29873	0.544	0.036	0
ENSDARG00000057108~~serpine3	Rest MG	0	2.26765	0.408	0.025	0
ENSDARG00000020133~~jdp2b	Rest MG	0	2.2648	0.602	0.128	0
ENSDARG00000076414~~espn	Rest MG	0	2.26423	0.698	0.12	0
ENSDARG00000061120~~slc43a2b	Rest MG	0	2.24953	0.708	0.089	0
ENSDARG00000043511~~prdx6	Rest MG	0	2.24848	0.846	0.362	0
ENSDARG00000062590~~pleca	Rest MG	0	2.23034	0.849	0.264	0
ENSDARG00000069093~~col2a1a	Rest MG	0	2.21581	0.638	0.069	0
ENSDARG00000053262~~atp1b4	Rest MG	0	2.21284	0.466	0.027	0
ENSDARG00000041065~~hspb1	Rest MG	0	2.2111	0.642	0.13	0
ENSDARG00000030722~~xirp1	Rest MG	0	2.19575	0.506	0.03	0
ENSDARG00000091061~~slc38a3b	Rest MG	0	2.1928	0.605	0.049	0
ENSDARG00000075045~~cxcl18b	Rest MG	0	2.14914	0.484	0.146	0
ENSDARG00000001733~~gulp1a	Rest MG	0	2.14101	0.707	0.082	0
ENSDARG00000062855~~plekhg7	Rest MG	0	2.12919	0.787	0.153	0
ENSDARG00000040764~~id1	Rest MG	0	2.11694	0.871	0.274	0
ENSDARG00000057671~~epas1b	Rest MG	0	2.11409	0.654	0.103	0
ENSDARG00000052129~~boka	Rest MG	0	2.10571	0.603	0.052	0
ENSDARG00000041799~~cx43	Rest MG	0	2.10564	0.648	0.079	0
ENSDARG00000024759~~inhbab	Rest MG	0	2.10526	0.55	0.037	0
ENSDARG00000100003~~glulb	Rest MG	0	2.10028	0.721	0.2	0
ENSDARG00000055723~~hsp70l	Rest MG	0	2.08985	0.729	0.293	0
ENSDARG00000034423~~sncga	Rest MG	0	2.07022	0.814	0.257	0
ENSDARG00000106873~~LO018188.1	Rest MG	0	2.06394	0.635	0.046	0
ENSDARG00000086842~~dap1b	Rest MG	0	2.06218	0.867	0.369	0
ENSDARG00000069823~~proca1	Rest MG	0	2.04506	0.539	0.117	0
ENSDARG00000090552~~si:dkey-7j14.6	Rest MG	0	2.03435	0.895	0.409	0
ENSDARG00000039626~~nrgna	Rest MG	0	2.03203	0.892	0.289	0
ENSDARG00000095906~~CR848047.1	Rest MG	0	2.02892	0.703	0.145	0
ENSDARG00000015790~~atp1b3a	Rest MG	0	2.0232	0.745	0.182	0
ENSDARG00000021195~~st8sia6	Rest MG	0	1.99533	0.562	0.072	0
ENSDARG00000040503~~sb:cb81	Rest MG	0	1.98371	0.539	0.092	0
ENSDARG00000015355~~fosl1a	Rest MG	0	1.98189	0.735	0.263	0
ENSDARG00000094730~~acbd7	Rest MG	0	1.98176	0.875	0.438	0
ENSDARG00000075963~~mhc1uba	Rest MG	0	1.93058	0.672	0.342	0
ENSDARG00000045219~~dkk1b	Rest MG	0	1.92825	0.167	0.011	0
ENSDARG00000012199~~gpt2	Rest MG	0	1.91657	0.66	0.127	0
ENSDARG00000042172~~c7a	Rest MG	0	1.90195	0.471	0.052	0
ENSDARG00000042533~~gstm.1	Rest MG	0	1.90087	0.8	0.319	0
ENSDARG00000095715~~BX465834.1	Rest MG	0	1.89552	0.678	0.142	0
ENSDARG00000055901~~steap4	Rest MG	0	1.89028	0.25	0.029	0
ENSDARG00000030449~~crabp2b	Rest MG	0	1.88754	0.521	0.034	0
ENSDARG00000077881~~chl1a	Rest MG	0	1.88679	0.583	0.058	0
ENSDARG00000075718~~rpz5	Rest MG	0	1.87694	0.629	0.105	0
ENSDARG00000098746~~dhrs13l1	Rest MG	0	1.8672	0.671	0.14	0
ENSDARG00000055381~~bambia	Rest MG	0	1.84653	0.483	0.166	0
ENSDARG00000089418~~si:dkey-164f24.2	Rest MG	0	1.83522	0.58	0.1	0
ENSDARG00000039966~~prom1a	Rest MG	0	1.83246	0.765	0.254	0
ENSDARG00000074563~~gpr37a	Rest MG	0	1.82718	0.59	0.079	0
ENSDARG00000061328~~cdon	Rest MG	0	1.82171	0.591	0.085	0
ENSDARG00000044601~~rtn4a	Rest MG	0	1.8203	0.949	0.56	0
ENSDARG00000043180~~gpd1b	Rest MG	0	1.81749	0.511	0.039	0
ENSDARG00000007195~~grm2b	Rest MG	0	1.80527	0.54	0.028	0
ENSDARG00000058730~~rdh10a	Rest MG	0	1.80384	0.496	0.15	0
ENSDARG00000054864~~aplp2	Rest MG	0	1.79934	0.894	0.551	0
ENSDARG00000020298~~btg2	Rest MG	0	1.79112	0.849	0.449	0
ENSDARG00000067984~~gas1b	Rest MG	0	1.78999	0.543	0.051	0
ENSDARG00000074335~~boc	Rest MG	0	1.7849	0.518	0.054	0
ENSDARG00000055100~~cxcl12b	Rest MG	0	1.76742	0.349	0.027	0
ENSDARG00000087188~~nfil3-6	Rest MG	0	1.76659	0.653	0.302	0
ENSDARG00000019396~~rergla	Rest MG	0	1.76162	0.513	0.062	0
ENSDARG00000002197~~pygl	Rest MG	0	1.75548	0.575	0.086	0
ENSDARG00000094857~~dio2	Rest MG	0	1.74724	0.438	0.042	0
ENSDARG00000043531~~jun	Rest MG	0	1.74326	0.969	0.599	0
ENSDARG00000074378~~junba	Rest MG	0	1.73504	0.883	0.439	0
ENSDARG00000097827~~lrp1aa	Rest MG	0	1.73159	0.653	0.151	0
ENSDARG00000070266~~spock3	Rest MG	0	1.73125	0.854	0.371	0
ENSDARG00000037421~~egr1	Rest MG	0	1.72747	0.796	0.418	0
ENSDARG00000010008~~vim	Rest MG	0	1.71984	0.732	0.2	0
ENSDARG00000040466~~vil1	Rest MG	0	1.71949	0.521	0.037	0
ENSDARG00000089187~~wfdc2	Rest MG	0	1.71709	0.445	0.035	0
ENSDARG00000052139~~notch3	Rest MG	0	1.71021	0.657	0.13	0
ENSDARG00000071692~~prex2	Rest MG	0	1.68654	0.559	0.063	0
ENSDARG00000097234~~AL929435.1	Rest MG	0	1.68338	0.536	0.104	0
ENSDARG00000008808~~eml2	Rest MG	0	1.67684	0.672	0.205	0
ENSDARG00000039486~~bag3	Rest MG	0	1.67568	0.356	0.051	0
ENSDARG00000002945~~bgnb	Rest MG	0	1.64451	0.418	0.016	0
ENSDARG00000077176~~zgc:174888	Rest MG	0	1.63971	0.505	0.069	0
ENSDARG00000099491~~tmem176l.1	Rest MG	0	1.63783	0.692	0.216	0
ENSDARG00000011961~~csrp2	Rest MG	0	1.63504	0.547	0.088	0
ENSDARG00000078916~~chrdl2	Rest MG	0	1.62825	0.296	0.03	0
ENSDARG00000103699~~ptpn13	Rest MG	0	1.62545	0.598	0.121	0
ENSDARG00000078308~~spry2	Rest MG	0	1.61983	0.651	0.172	0
ENSDARG00000053493~~aldh1a2	Rest MG	0	1.61467	0.395	0.028	0
ENSDARG00000077864~~rasgrp3	Rest MG	0	1.61193	0.52	0.088	0
ENSDARG00000004141~~zgc:92630	Rest MG	0	1.60743	0.5	0.062	0
ENSDARG00000008030~~myl9b	Rest MG	0	1.60476	0.558	0.105	0
ENSDARG00000044501~~viml	Rest MG	0	1.59832	0.641	0.126	0
ENSDARG00000037677~~fgf24	Rest MG	0	1.59716	0.41	0.038	0
ENSDARG00000009693~~llgl1	Rest MG	0	1.5954	0.595	0.122	0
ENSDARG00000018048~~zgc:171704	Rest MG	0	1.5849	0.176	0.033	0
ENSDARG00000088247~~si:ch1073-303k11.2	Rest MG	0	1.5803	0.487	0.061	0
ENSDARG00000103747~~cav1	Rest MG	0	1.57707	0.471	0.034	0
ENSDARG00000055225~~dock8	Rest MG	0	1.57492	0.562	0.108	0
ENSDARG00000040469~~enpp6	Rest MG	0	1.57096	0.498	0.046	0
ENSDARG00000040717~~macc1	Rest MG	0	1.57073	0.52	0.068	0
ENSDARG00000071213~~rgl3a	Rest MG	0	1.54288	0.491	0.06	0
ENSDARG00000097239~~si:ch73-31d8.2	Rest MG	0	1.54081	0.506	0.061	0
ENSDARG00000099411~~zgc:158343	Rest MG	0	1.53997	0.572	0.196	0
ENSDARG00000005232~~ccdc85ca	Rest MG	0	1.53794	0.694	0.244	0
ENSDARG00000017794~~sdr16c5b	Rest MG	0	1.53476	0.601	0.136	0
ENSDARG00000079588~~castor1	Rest MG	0	1.52923	0.523	0.075	0
ENSDARG00000061697~~ca14	Rest MG	0	1.52597	0.49	0.037	0
ENSDARG00000003754~~tspan2a	Rest MG	0	1.51926	0.701	0.249	0
ENSDARG00000101135~~si:dkey-85k7.7	Rest MG	0	1.48148	0.427	0.049	0
ENSDARG00000017211~~plxnb1b	Rest MG	0	1.47361	0.557	0.113	0
ENSDARG00000036846~~anks4b	Rest MG	0	1.47256	0.444	0.033	0
ENSDARG00000029072~~klf6a	Rest MG	0	1.46928	0.662	0.256	0
ENSDARG00000087657~~fasn	Rest MG	0	1.46609	0.748	0.398	0
ENSDARG00000112032~~HEPACAM	Rest MG	0	1.46229	0.477	0.05	0
ENSDARG00000069484~~dab2ipa	Rest MG	0	1.46119	0.591	0.165	0
ENSDARG00000104676~~prkd2	Rest MG	0	1.45929	0.501	0.098	0
ENSDARG00000007836~~ctsla	Rest MG	0	1.44784	0.803	0.439	0
ENSDARG00000001873~~phgdh	Rest MG	0	1.44599	0.557	0.128	0
ENSDARG00000036967~~smox	Rest MG	0	1.44141	0.583	0.241	0
ENSDARG00000098817~~CABZ01055522.1	Rest MG	0	1.43975	0.564	0.133	0
ENSDARG00000104470~~syngr2b	Rest MG	0	1.4392	0.467	0.039	0
ENSDARG00000092517~~gpsm1a	Rest MG	0	1.42685	0.481	0.077	0
ENSDARG00000045064~~ablim1b	Rest MG	0	1.41828	0.604	0.164	0
ENSDARG00000026611~~socs3b	Rest MG	0	1.40817	0.687	0.307	0
ENSDARG00000070913~~sox2	Rest MG	0	1.40633	0.626	0.189	0
ENSDARG00000035694~~stm	Rest MG	5.65814e-189	1.40032	0.108	0.044	1.84003e-184
ENSDARG00000018060~~pik3r2	Rest MG	0	1.39429	0.571	0.194	0
ENSDARG00000076440~~btbd6a	Rest MG	0	1.3938	0.552	0.13	0
ENSDARG00000063416~~ptprk	Rest MG	0	1.39253	0.603	0.156	0
ENSDARG00000011407~~col2a1b	Rest MG	0	1.39014	0.371	0.022	0
ENSDARG00000069548~~zgc:162780	Rest MG	0	1.38764	0.489	0.104	0
ENSDARG00000099195~~ier2a	Rest MG	0	1.38478	0.61	0.251	0
ENSDARG00000016904~~bckdk	Rest MG	0	1.37939	0.589	0.198	0
ENSDARG00000074635~~abca1a	Rest MG	0	1.3765	0.675	0.303	0
ENSDARG00000005574~~vsx2	Rest MG	0	1.37456	0.498	0.124	0
ENSDARG00000007693~~nfkbiab	Rest MG	0	1.36882	0.611	0.284	0
ENSDARG00000036774~~rgs12b	Rest MG	0	1.36339	0.484	0.083	0
ENSDARG00000054823~~id3	Rest MG	0	1.36314	0.397	0.098	0
ENSDARG00000051975~~cd99	Rest MG	0	1.36157	0.444	0.101	0
ENSDARG00000010565~~aqp4	Rest MG	0	1.35461	0.382	0.011	0
ENSDARG00000041703~~rrbp1b	Rest MG	0	1.35177	0.418	0.037	0
ENSDARG00000071460~~si:ch211-234p6.5	Rest MG	0	1.34739	0.368	0.015	0
ENSDARG00000097317~~si:dkey-276j7.3	Rest MG	0	1.34517	0.366	0.03	0
ENSDARG00000098644~~si:ch211-126j24.1	Rest MG	0	1.34196	0.607	0.23	0
ENSDARG00000033950~~lamb2l	Rest MG	0	1.34054	0.415	0.029	0
ENSDARG00000010276~~ptgs2b	Rest MG	0	1.33993	0.216	0.024	0
ENSDARG00000017474~~zgc:110699	Rest MG	0	1.33291	0.359	0.026	0
ENSDARG00000007697~~fabp7a	Rest MG	0	1.33118	0.935	0.553	0
ENSDARG00000063075~~soga1	Rest MG	0	1.32193	0.57	0.177	0
ENSDARG00000052702~~capn1a	Rest MG	0	1.32183	0.477	0.08	0
ENSDARG00000013976~~anxa13	Rest MG	0	1.31737	0.617	0.223	0
ENSDARG00000059680~~fscn1a	Rest MG	0	1.31603	0.626	0.26	0
ENSDARG00000042816~~mmp9	Rest MG	6.64513e-271	1.31155	0.214	0.105	2.161e-266
ENSDARG00000018693~~cdh2	Rest MG	0	1.31028	0.85	0.485	0
ENSDARG00000103542~~vegfaa	Rest MG	0	1.30939	0.329	0.05	0
ENSDARG00000068586~~CU302253.1	Rest MG	0	1.30855	0.402	0.035	0
ENSDARG00000060070~~adcy7	Rest MG	0	1.30701	0.484	0.108	0
ENSDARG00000034013~~rgmd	Rest MG	0	1.30571	0.283	0.043	0
ENSDARG00000088959~~pdxka	Rest MG	0	1.30455	0.452	0.063	0
ENSDARG00000100020~~pim1	Rest MG	0	1.30351	0.778	0.428	0
ENSDARG00000104773~~junbb	Rest MG	0	1.30269	0.673	0.287	0
ENSDARG00000022456~~eno1a	Rest MG	0	1.30038	0.97	0.713	0
ENSDARG00000063068~~syne1b	Rest MG	0	1.29348	0.632	0.282	0
ENSDARG00000073688~~nav2a	Rest MG	0	1.29252	0.451	0.067	0
ENSDARG00000105239~~ecm1b	Rest MG	0	1.28913	0.388	0.072	0
ENSDARG00000001909~~vill	Rest MG	0	1.28676	0.37	0.021	0
ENSDARG00000033845~~igsf9ba	Rest MG	0	1.28581	0.469	0.117	0
ENSDARG00000001437~~slc2a1a	Rest MG	0	1.28414	0.337	0.021	0
ENSDARG00000043475~~TAGAP	Rest MG	0	1.27965	0.432	0.058	0
ENSDARG00000010018~~qki2	Rest MG	0	1.27811	0.463	0.083	0
ENSDARG00000003203~~rhcga	Rest MG	0	1.27691	0.273	0.02	0
ENSDARG00000013730~~slc4a4a	Rest MG	0	1.27172	0.514	0.15	0
ENSDARG00000051876~~ush1c	Rest MG	0	1.27072	0.421	0.05	0
ENSDARG00000028053~~bmp1b	Rest MG	0	1.26799	0.359	0.019	0
ENSDARG00000068732~~spry4	Rest MG	0	1.25631	0.437	0.151	0
ENSDARG00000063026~~mlc1	Rest MG	0	1.25514	0.368	0.012	0
ENSDARG00000078258~~CABZ01049847.1	Rest MG	0	1.24794	0.355	0.027	0
ENSDARG00000068401~~yap1	Rest MG	0	1.24752	0.474	0.1	0
ENSDARG00000055876~~msmo1	Rest MG	0	1.24307	0.308	0.061	0
ENSDARG00000045548~~lepb	Rest MG	0	1.24123	0.239	0.09	0
ENSDARG00000032324~~epb41l5	Rest MG	0	1.23918	0.557	0.17	0
ENSDARG00000024537~~emilin1a	Rest MG	0	1.23616	0.406	0.046	0
ENSDARG00000018174~~gnai2a	Rest MG	0	1.23443	0.661	0.262	0
ENSDARG00000037012~~slc3a2b	Rest MG	0	1.23069	0.577	0.241	0
ENSDARG00000053535~~lmo7b	Rest MG	0	1.22958	0.348	0.015	0
ENSDARG00000076933~~aldh1a3	Rest MG	0	1.22925	0.258	0.034	0
ENSDARG00000037476~~sorbs3	Rest MG	0	1.22729	0.39	0.045	0
ENSDARG00000020009~~bmp2k	Rest MG	0	1.21791	0.466	0.112	0
ENSDARG00000079738~~znf219	Rest MG	0	1.21764	0.433	0.07	0
ENSDARG00000023062~~ccn1	Rest MG	0	1.21216	0.211	0.027	0
ENSDARG00000036588~~mhc1zba	Rest MG	0	1.21128	0.633	0.219	0
ENSDARG00000069100~~aldh9a1a.1	Rest MG	0	1.21039	0.565	0.183	0
ENSDARG00000063572~~perp	Rest MG	0	1.21008	0.434	0.078	0
ENSDARG00000025522~~sgk1	Rest MG	0	1.20889	0.598	0.265	0
ENSDARG00000056774~~gpr37l1b	Rest MG	0	1.20594	0.37	0.021	0
ENSDARG00000027744~~gadd45ba	Rest MG	0	1.20296	0.742	0.464	0
ENSDARG00000045926~~crabp1a	Rest MG	0	1.20149	0.81	0.382	0
ENSDARG00000026829~~cotl1	Rest MG	0	1.19979	0.754	0.365	0
ENSDARG00000078512~~acaca	Rest MG	0	1.19935	0.589	0.237	0
ENSDARG00000070538~~hey1	Rest MG	0	1.19461	0.338	0.042	0
ENSDARG00000036147~~ano5b	Rest MG	0	1.19056	0.447	0.102	0
ENSDARG00000069940~~ppap2d	Rest MG	0	1.18275	0.467	0.064	0
ENSDARG00000102687~~CABZ01085139.1	Rest MG	0	1.18144	0.306	0.019	0
ENSDARG00000042725~~cebpb	Rest MG	0	1.17886	0.596	0.218	0
ENSDARG00000012942~~itgb5	Rest MG	0	1.17594	0.52	0.144	0
ENSDARG00000059347~~calml4b	Rest MG	0	1.1751	0.368	0.024	0
ENSDARG00000033307~~igf2b	Rest MG	0	1.1741	0.445	0.099	0
ENSDARG00000045414~~elovl2	Rest MG	0	1.17215	0.392	0.058	0
ENSDARG00000012953~~mob1bb	Rest MG	0	1.16448	0.504	0.142	0
ENSDARG00000013414~~lin7a	Rest MG	0	1.16325	0.699	0.329	0
ENSDARG00000089368~~hopx	Rest MG	0	1.16249	0.474	0.124	0
ENSDARG00000004539~~ptgs2a	Rest MG	0	1.15877	0.235	0.017	0
ENSDARG00000019367~~tgfb3	Rest MG	0	1.15727	0.333	0.016	0
ENSDARG00000103648~~znf536	Rest MG	0	1.15446	0.551	0.169	0
ENSDARG00000045074~~arl4d	Rest MG	0	1.15073	0.641	0.245	0
ENSDARG00000007098~~itm2ba	Rest MG	0	1.14775	0.917	0.681	0
ENSDARG00000031100~~ivns1abpa	Rest MG	0	1.14492	0.599	0.294	0
ENSDARG00000025595~~agmo	Rest MG	0	1.14488	0.417	0.062	0
ENSDARG00000042641~~cyp51	Rest MG	0	1.13523	0.245	0.045	0
ENSDARG00000009488~~gipc2	Rest MG	0	1.12231	0.44	0.091	0
ENSDARG00000103181~~si:dkey-34d22.1	Rest MG	0	1.12214	0.29	0.035	0
ENSDARG00000008363~~mcl1b	Rest MG	0	1.11853	0.653	0.267	0
ENSDARG00000005673~~f3b	Rest MG	0	1.1178	0.332	0.111	0
ENSDARG00000071684~~rx1	Rest MG	0	1.11444	0.665	0.29	0
ENSDARG00000013794~~klf11b	Rest MG	0	1.11125	0.343	0.128	0
ENSDARG00000077691~~slc13a5a	Rest MG	0	1.1112	0.316	0.012	0
ENSDARG00000042677~~cadm1b	Rest MG	0	1.10242	0.365	0.033	0
ENSDARG00000057452~~ston2	Rest MG	0	1.10171	0.435	0.103	0
ENSDARG00000052061~~col4a6	Rest MG	0	1.10007	0.338	0.025	0
ENSDARG00000075793~~prex1	Rest MG	0	1.10003	0.352	0.048	0
ENSDARG00000089190~~tanc1b	Rest MG	0	1.09793	0.387	0.081	0
ENSDARG00000111612~~mapkapk3	Rest MG	0	1.09589	0.417	0.098	0
ENSDARG00000010658~~insig1	Rest MG	0	1.09191	0.432	0.2	0
ENSDARG00000099137~~BX663503.3	Rest MG	0	1.09065	0.336	0.032	0
ENSDARG00000042874~~phlda2	Rest MG	0	1.09007	0.239	0.085	0
ENSDARG00000070314~~cald1a	Rest MG	0	1.08959	0.435	0.104	0
ENSDARG00000026165~~col11a1a	Rest MG	0	1.08958	0.293	0.017	0
ENSDARG00000057992~~fstb	Rest MG	0	1.0877	0.345	0.094	0
ENSDARG00000061242~~tuft1a	Rest MG	0	1.08546	0.377	0.086	0
ENSDARG00000096661~~si:ch211-286b5.5	Rest MG	0	1.08064	0.589	0.254	0
ENSDARG00000061543~~ccdc85b	Rest MG	0	1.08018	0.62	0.287	0
ENSDARG00000099510~~cnn3a	Rest MG	0	1.07694	0.488	0.13	0
ENSDARG00000054451~~loxl1	Rest MG	0	1.06955	0.333	0.026	0
ENSDARG00000030367~~metrn	Rest MG	0	1.06897	0.306	0.045	0
ENSDARG00000015164~~mknk2b	Rest MG	0	1.06613	0.62	0.367	0
ENSDARG00000069135~~ppp1r15a	Rest MG	0	1.06537	0.375	0.095	0
ENSDARG00000032619~~tob1a	Rest MG	0	1.05658	0.751	0.42	0
ENSDARG00000087907~~ndufa4l2b	Rest MG	0	1.05462	0.414	0.077	0
ENSDARG00000006314~~itgav	Rest MG	0	1.05247	0.402	0.093	0
ENSDARG00000028354~~stxbp6l	Rest MG	0	1.04093	0.243	0.023	0
ENSDARG00000076179~~ngef	Rest MG	0	1.03193	0.325	0.026	0
ENSDARG00000040291~~cadm4	Rest MG	0	1.01885	0.507	0.176	0
ENSDARG00000011163~~sema3fa	Rest MG	0	1.01782	0.484	0.159	0
ENSDARG00000056934~~hepacama	Rest MG	0	1.01486	0.284	0.015	0
ENSDARG00000052000~~cav2	Rest MG	0	1.0132	0.274	0.013	0
ENSDARG00000039980~~ppt1	Rest MG	0	1.00857	0.709	0.4	0
ENSDARG00000035175~~schip1	Rest MG	0	1.00581	0.506	0.176	0
ENSDARG00000077467~~sox10	Rest MG	0	1.0037	0.3	0.018	0
ENSDARG00000055416~~serpinb1	Rest MG	0	1.00352	0.336	0.08	0
ENSDARG00000086033~~tspan5a	Rest MG	0	1.00134	0.459	0.135	0
ENSDARG00000074201~~flna	Rest MG	0	1.00043	0.408	0.134	0
ENSDARG00000105355~~zgc:154164	Rest MG	0	0.994444	0.199	0.013	0
ENSDARG00000060072~~abi3a	Rest MG	0	0.994014	0.313	0.029	0
ENSDARG00000007711~~rab3il1	Rest MG	0	0.991478	0.349	0.055	0
ENSDARG00000007241~~mycb	Rest MG	0	0.989439	0.51	0.309	0
ENSDARG00000069432~~plscr3b	Rest MG	0	0.985732	0.359	0.072	0
ENSDARG00000034043~~irx5a	Rest MG	0	0.982498	0.308	0.044	0
ENSDARG00000031317~~ppdpfb	Rest MG	0	0.981081	0.892	0.689	0
ENSDARG00000099236~~sept10	Rest MG	0	0.975102	0.396	0.102	0
ENSDARG00000016733~~psat1	Rest MG	0	0.971177	0.492	0.196	0
ENSDARG00000003705~~prnprs3	Rest MG	0	0.971057	0.645	0.34	0
ENSDARG00000092362~~hsp70.2	Rest MG	0	0.970814	0.431	0.176	0
ENSDARG00000020946~~auts2b	Rest MG	0	0.970541	0.363	0.095	0
ENSDARG00000002632~~anxa11b	Rest MG	0	0.970131	0.491	0.18	0
ENSDARG00000014378~~slc12a4	Rest MG	0	0.967612	0.388	0.097	0
ENSDARG00000019113~~mob3a	Rest MG	0	0.966386	0.357	0.094	0
ENSDARG00000014577~~rhpn2	Rest MG	0	0.95969	0.323	0.053	0
ENSDARG00000007678~~ttyh3b	Rest MG	0	0.958763	0.702	0.385	0
ENSDARG00000059933~~plpp3	Rest MG	0	0.958116	0.417	0.11	0
ENSDARG00000101914~~metrnla	Rest MG	0	0.95673	0.359	0.086	0
ENSDARG00000079029~~dhx32b	Rest MG	0	0.954526	0.496	0.183	0
ENSDARG00000053724~~adcyap1r1a	Rest MG	0	0.954102	0.288	0.015	0
ENSDARG00000079578~~rbpms2b	Rest MG	0	0.953987	0.754	0.215	0
ENSDARG00000029473~~gstm.2	Rest MG	0	0.951071	0.385	0.095	0
ENSDARG00000103025~~hmgcs1	Rest MG	0	0.95012	0.221	0.083	0
ENSDARG00000046054~~CT027815.1	Rest MG	0	0.948056	0.285	0.027	0
ENSDARG00000015822~~sesn3	Rest MG	0	0.947087	0.322	0.077	0
ENSDARG00000018025~~tbx2a	Rest MG	0	0.94498	0.467	0.195	0
ENSDARG00000017860~~rgs5b	Rest MG	1.35237e-288	0.943277	0.158	0.065	4.39791e-284
ENSDARG00000040352~~crot	Rest MG	0	0.942795	0.36	0.078	0
ENSDARG00000104244~~twsg1a	Rest MG	0	0.939812	0.327	0.057	0
ENSDARG00000059483~~tead1b	Rest MG	0	0.935944	0.427	0.149	0
ENSDARG00000030297~~sox13	Rest MG	0	0.934919	0.386	0.102	0
ENSDARG00000020328~~plekha6	Rest MG	0	0.931005	0.441	0.161	0
ENSDARG00000058585~~chst2b	Rest MG	0	0.929184	0.283	0.03	0
ENSDARG00000003835~~stom	Rest MG	0	0.928148	0.4	0.111	0
ENSDARG00000058543~~lama5	Rest MG	0	0.927141	0.291	0.018	0
ENSDARG00000017321~~kdr	Rest MG	0	0.923051	0.277	0.017	0
ENSDARG00000019881~~bsg	Rest MG	0	0.921148	0.916	0.703	0
ENSDARG00000063438~~srebf2	Rest MG	0	0.919407	0.433	0.193	0
ENSDARG00000003811~~plxnb2a	Rest MG	0	0.918675	0.327	0.054	0
ENSDARG00000061764~~ahnak	Rest MG	0	0.917517	0.472	0.152	0
ENSDARG00000003927~~cldn12	Rest MG	0	0.915738	0.389	0.119	0
ENSDARG00000044751~~ddt	Rest MG	0	0.915696	0.615	0.327	0
ENSDARG00000044345~~cyfip1	Rest MG	0	0.910283	0.406	0.115	0
ENSDARG00000017489~~ifi45	Rest MG	0	0.910007	0.389	0.203	0
ENSDARG00000054060~~pof1b	Rest MG	0	0.908054	0.278	0.017	0
ENSDARG00000056181~~ncam1a	Rest MG	0	0.907409	0.602	0.301	0
ENSDARG00000068261~~pros1	Rest MG	0	0.90712	0.481	0.149	0
ENSDARG00000013961~~slc31a1	Rest MG	0	0.904567	0.441	0.174	0
ENSDARG00000041607~~eif4ebp3l	Rest MG	0	0.902913	0.332	0.12	0
ENSDARG00000096849~~si:dkey-16p21.8	Rest MG	0	0.898775	0.936	0.564	0
ENSDARG00000068996~~hist2h2l	Rest MG	0	0.89785	0.637	0.368	0
ENSDARG00000035308~~grb10b	Rest MG	0	0.894162	0.401	0.148	0
ENSDARG00000062460~~C24H8orf44	Rest MG	0	0.890203	0.346	0.086	0
ENSDARG00000031044~~lipg	Rest MG	0	0.889681	0.252	0.056	0
ENSDARG00000077383~~anxa11a	Rest MG	0	0.887188	0.361	0.087	0
ENSDARG00000000241~~slc40a1	Rest MG	0	0.886953	0.35	0.122	0
ENSDARG00000021140~~pabpc1b	Rest MG	0	0.885679	0.598	0.314	0
ENSDARG00000094695~~si:dkey-204f11.64	Rest MG	0	0.884528	0.336	0.072	0
ENSDARG00000069133~~mstnb	Rest MG	0	0.880095	0.137	0.018	0
ENSDARG00000001953~~pfkfb3	Rest MG	0	0.878952	0.477	0.188	0
ENSDARG00000029688~~hsp70.1	Rest MG	0	0.875338	0.437	0.204	0
ENSDARG00000038424~~c4b	Rest MG	0	0.872187	0.16	0.018	0
ENSDARG00000054172~~pgrmc1	Rest MG	0	0.870297	0.49	0.209	0
ENSDARG00000103413~~zgc:109949	Rest MG	0	0.868049	0.356	0.099	0
ENSDARG00000104210~~si:ch73-173h19.3	Rest MG	0	0.867001	0.265	0.021	0
ENSDARG00000009779~~mcl1a	Rest MG	0	0.863548	0.712	0.414	0
ENSDARG00000098645~~rgn	Rest MG	0	0.862572	0.293	0.04	0
ENSDARG00000059035~~porb	Rest MG	0	0.860594	0.384	0.115	0
ENSDARG00000100795~~timp4.3	Rest MG	0	0.855604	0.226	0.074	0
ENSDARG00000036427~~slc3a2a	Rest MG	0	0.852984	0.387	0.088	0
ENSDARG00000011824~~pbxip1b	Rest MG	0	0.852865	0.295	0.072	0
ENSDARG00000052063~~col4a5	Rest MG	0	0.851975	0.26	0.02	0
ENSDARG00000063661~~nuak2	Rest MG	0	0.845963	0.24	0.032	0
ENSDARG00000099970~~CR383676.2	Rest MG	0	0.845907	0.986	0.979	0
ENSDARG00000000442~~slc39a13	Rest MG	0	0.845444	0.315	0.071	0
ENSDARG00000069980~~lman1	Rest MG	0	0.841592	0.273	0.117	0
ENSDARG00000004621~~gpm6ab	Rest MG	0	0.840448	0.741	0.446	0
ENSDARG00000056078~~rftn2	Rest MG	0	0.840173	0.317	0.066	0
ENSDARG00000036080~~cd81a	Rest MG	0	0.838918	0.744	0.47	0
ENSDARG00000018010~~crtap	Rest MG	0	0.834824	0.296	0.037	0
ENSDARG00000067850~~jund	Rest MG	0	0.830374	0.658	0.389	0
ENSDARG00000104039~~errfi1a	Rest MG	0	0.82975	0.291	0.065	0
ENSDARG00000005104~~limk2	Rest MG	0	0.829228	0.341	0.099	0
ENSDARG00000054848~~pdk4	Rest MG	0	0.826484	0.262	0.026	0
ENSDARG00000099124~~f3a	Rest MG	0	0.825021	0.422	0.155	0
ENSDARG00000071196~~cavin2b	Rest MG	0	0.823837	0.256	0.027	0
ENSDARG00000044167~~padi2	Rest MG	0	0.822982	0.275	0.026	0
ENSDARG00000042837~~atp1b3b	Rest MG	0	0.820879	0.498	0.214	0
ENSDARG00000019728~~bmpr1aa	Rest MG	0	0.819675	0.29	0.064	0
ENSDARG00000017446~~camk1db	Rest MG	0	0.818821	0.439	0.154	0
ENSDARG00000078399~~acsl2	Rest MG	0	0.818707	0.26	0.027	0
ENSDARG00000093458~~si:dkey-76d14.2	Rest MG	0	0.817162	0.139	0.006	0
ENSDARG00000043242~~si:dkey-222f2.1	Rest MG	0	0.816426	0.188	0.009	0
ENSDARG00000060841~~pik3c2a	Rest MG	0	0.814968	0.371	0.113	0
ENSDARG00000061836~~nfixb	Rest MG	0	0.814735	0.306	0.049	0
ENSDARG00000028275~~sult1st1	Rest MG	0	0.810825	0.25	0.032	0
ENSDARG00000020187~~GCA	Rest MG	0	0.810614	0.454	0.192	0
ENSDARG00000089878~~nedd9	Rest MG	0	0.810352	0.294	0.061	0
ENSDARG00000058358~~krt8	Rest MG	0	0.807532	0.484	0.188	0
ENSDARG00000024492~~col9a2	Rest MG	0	0.805324	0.228	0.013	0
ENSDARG00000035859~~angptl4	Rest MG	0	0.804208	0.305	0.163	0
ENSDARG00000075249~~fam171a2a	Rest MG	0	0.80258	0.439	0.175	0
ENSDARG00000020761~~arrdc2	Rest MG	0	0.802491	0.184	0.036	0
ENSDARG00000074695~~mertka	Rest MG	0	0.801705	0.296	0.053	0
ENSDARG00000024276~~pcbp4	Rest MG	0	0.800589	0.556	0.252	0
ENSDARG00000039335~~st6gal2a	Rest MG	0	0.795802	0.404	0.154	0
ENSDARG00000011373~~mknk2a	Rest MG	0	0.792665	0.471	0.255	0
ENSDARG00000042141~~myo6b	Rest MG	0	0.792605	0.31	0.069	0
ENSDARG00000027065~~slc38a3a	Rest MG	0	0.792293	0.668	0.407	0
ENSDARG00000002791~~atp1a1a.1	Rest MG	0	0.791345	0.609	0.349	0
ENSDARG00000017591~~fat1a	Rest MG	0	0.789254	0.521	0.225	0
ENSDARG00000061405~~eva1a	Rest MG	0	0.789163	0.33	0.083	0
ENSDARG00000023443~~tjp2b	Rest MG	0	0.788514	0.329	0.114	0
ENSDARG00000057016~~cdc14ab	Rest MG	0	0.786011	0.394	0.157	0
ENSDARG00000014059~~cldn5b	Rest MG	0	0.785949	0.243	0.086	0
ENSDARG00000028396~~fkbp5	Rest MG	0	0.784216	0.315	0.121	0
ENSDARG00000105562~~si:dkey-23i12.7	Rest MG	0	0.78373	0.167	0.047	0
ENSDARG00000055129~~pim3	Rest MG	0	0.781838	0.39	0.167	0
ENSDARG00000074849~~rac1a	Rest MG	0	0.777208	0.474	0.236	0
ENSDARG00000061923~~amotl2a	Rest MG	0	0.777191	0.26	0.061	0
ENSDARG00000036820~~mgll	Rest MG	0	0.774543	0.303	0.069	0
ENSDARG00000017107~~nr2e1	Rest MG	0	0.774085	0.279	0.063	0
ENSDARG00000016154~~zfp36l1a	Rest MG	0	0.773562	0.288	0.069	0
ENSDARG00000024116~~vamp8	Rest MG	0	0.773259	0.274	0.049	0
ENSDARG00000098766~~pcxa	Rest MG	0	0.770856	0.422	0.174	0
ENSDARG00000069981~~cspg5a	Rest MG	0	0.77084	0.723	0.386	0
ENSDARG00000070161~~vamp3	Rest MG	0	0.76534	0.373	0.137	0
ENSDARG00000035810~~rgcc	Rest MG	0	0.764964	0.317	0.131	0
ENSDARG00000076564~~hspg2	Rest MG	0	0.76389	0.233	0.027	0
ENSDARG00000060415~~arhgef28a	Rest MG	0	0.763457	0.228	0.012	0
ENSDARG00000099265~~slc7a5	Rest MG	0	0.762996	0.296	0.076	0
ENSDARG00000020693~~sesn1	Rest MG	0	0.762062	0.418	0.2	0
ENSDARG00000055945~~asph	Rest MG	0	0.755219	0.587	0.314	0
ENSDARG00000022165~~mgst1.2	Rest MG	0	0.75504	0.211	0.022	0
ENSDARG00000056627~~cxcl14	Rest MG	0	0.754071	0.294	0.129	0
ENSDARG00000070094~~sytl1	Rest MG	0	0.753878	0.264	0.044	0
ENSDARG00000021607~~negr1	Rest MG	0	0.752236	0.384	0.132	0
ENSDARG00000019532~~fads2	Rest MG	0	0.751047	0.266	0.052	0
ENSDARG00000058302~~sh3bgrl	Rest MG	0	0.74812	0.407	0.17	0
ENSDARG00000061796~~rasgrp4	Rest MG	0	0.747545	0.24	0.029	0
ENSDARG00000090889~~LECT2	Rest MG	0	0.745104	0.152	0.036	0
ENSDARG00000001634~~kirrel1a	Rest MG	0	0.744266	0.377	0.13	0
ENSDARG00000091348~~rtn3	Rest MG	0	0.743056	0.801	0.539	0
ENSDARG00000040314~~psph	Rest MG	0	0.743041	0.287	0.085	0
ENSDARG00000020284~~si:ch211-278j3.3	Rest MG	0	0.742394	0.335	0.102	0
ENSDARG00000039576~~fstl1b	Rest MG	0	0.741115	0.289	0.072	0
ENSDARG00000033364~~mgst3b	Rest MG	0	0.740951	0.548	0.312	0
ENSDARG00000003512~~anks1b	Rest MG	0	0.740631	0.412	0.18	0
ENSDARG00000020053~~nkd1	Rest MG	0	0.740282	0.216	0.029	0
ENSDARG00000079994~~akap13	Rest MG	0	0.739431	0.401	0.159	0
ENSDARG00000054771~~ghra	Rest MG	0	0.738848	0.219	0.013	0
ENSDARG00000070702~~s100v2	Rest MG	0	0.736106	0.25	0.037	0
ENSDARG00000019541~~gpt2l	Rest MG	0	0.735974	0.236	0.028	0
ENSDARG00000079388~~agrn	Rest MG	0	0.734674	0.413	0.134	0
ENSDARG00000040890~~fdps	Rest MG	0	0.73399	0.297	0.156	0
ENSDARG00000016856~~pon2	Rest MG	0	0.732485	0.251	0.044	0
ENSDARG00000059826~~crtac1a	Rest MG	0	0.731581	0.263	0.109	0
ENSDARG00000007804~~gas6	Rest MG	0	0.730032	0.263	0.054	0
ENSDARG00000053129~~carhsp1	Rest MG	0	0.72989	0.285	0.073	0
ENSDARG00000035329~~capns1a	Rest MG	0	0.729525	0.459	0.21	0
ENSDARG00000102855~~neo1a	Rest MG	0	0.729451	0.288	0.075	0
ENSDARG00000058115~~fgfr2	Rest MG	0	0.72685	0.226	0.028	0
ENSDARG00000016963~~slc16a1a	Rest MG	0	0.726579	0.143	0.024	0
ENSDARG00000016532~~suco	Rest MG	0	0.725446	0.508	0.255	0
ENSDARG00000008100~~slc7a10a	Rest MG	0	0.725231	0.199	0.028	0
ENSDARG00000055678~~akap12b	Rest MG	0	0.723937	0.479	0.223	0
ENSDARG00000002506~~C7H16orf87	Rest MG	0	0.722948	0.523	0.281	0
ENSDARG00000005754~~ptprfb	Rest MG	0	0.720985	0.497	0.243	0
ENSDARG00000089824~~lpar4	Rest MG	0	0.719435	0.218	0.011	0
ENSDARG00000102858~~sc:d189	Rest MG	0	0.716155	0.199	0.008	0
ENSDARG00000059001~~pim2	Rest MG	0	0.714238	0.304	0.132	0
ENSDARG00000045506~~gramd4b	Rest MG	0	0.712141	0.358	0.141	0
ENSDARG00000058226~~ak3	Rest MG	0	0.710529	0.291	0.087	0
ENSDARG00000070261~~crlf3	Rest MG	0	0.709397	0.314	0.103	0
ENSDARG00000016153~~dag1	Rest MG	0	0.709089	0.486	0.23	0
ENSDARG00000102829~~cobll1b	Rest MG	0	0.705405	0.215	0.015	0
ENSDARG00000057286~~swap70b	Rest MG	0	0.705319	0.307	0.087	0
ENSDARG00000012914~~arhgef4	Rest MG	0	0.705221	0.447	0.219	0
ENSDARG00000015575~~cyp3c1	Rest MG	0	0.704694	0.25	0.057	0
ENSDARG00000011876~~ednraa	Rest MG	0	0.704242	0.195	0.022	0
ENSDARG00000029036~~rab32a	Rest MG	0	0.704088	0.256	0.055	0
ENSDARG00000015759~~tspan7	Rest MG	0	0.703732	0.412	0.168	0
ENSDARG00000011661~~twf1b	Rest MG	0	0.703125	0.353	0.14	0
ENSDARG00000024365~~crlf1a	Rest MG	0	0.701365	0.243	0.107	0
ENSDARG00000017785~~zgc:158689	Rest MG	0	0.700359	0.224	0.037	0
ENSDARG00000100691~~prss35	Rest MG	0	0.699429	0.193	0.012	0
ENSDARG00000012927~~tcea2	Rest MG	0	0.697769	0.277	0.079	0
ENSDARG00000099555~~foxo1a	Rest MG	0	0.697432	0.363	0.141	0
ENSDARG00000043395~~crip3	Rest MG	0	0.696713	0.346	0.102	0
ENSDARG00000075536~~cpne1	Rest MG	0	0.695049	0.432	0.203	0
ENSDARG00000058734~~prdx1	Rest MG	1.42901e-286	0.691819	0.28	0.155	4.64715e-282
ENSDARG00000077229~~ano8b	Rest MG	0	0.69141	0.259	0.049	0
ENSDARG00000029146~~lrp1ab	Rest MG	0	0.690423	0.306	0.094	0
ENSDARG00000039243~~zgc:152791	Rest MG	1.06873e-97	0.688542	0.106	0.056	3.47552e-93
ENSDARG00000015552~~phactr4a	Rest MG	0	0.687664	0.286	0.083	0
ENSDARG00000040712~~adprh	Rest MG	0	0.685411	0.274	0.068	0
ENSDARG00000069956~~pdlim2	Rest MG	0	0.685404	0.179	0.01	0
ENSDARG00000055575~~pcolce2b	Rest MG	0	0.682489	0.193	0.016	0
ENSDARG00000099871~~myo7aa	Rest MG	0	0.681817	0.23	0.031	0
ENSDARG00000018637~~sec61g	Rest MG	0	0.681148	0.805	0.657	0
ENSDARG00000062420~~nfia	Rest MG	0	0.678388	0.388	0.133	0
ENSDARG00000117130~~BX936439.1	Rest MG	0	0.678336	0.248	0.067	0
ENSDARG00000041729~~sntb1	Rest MG	0	0.678152	0.207	0.015	0
ENSDARG00000097478~~qkia	Rest MG	0	0.677876	0.65	0.36	0
ENSDARG00000078523~~ddr1	Rest MG	0	0.677854	0.296	0.101	0
ENSDARG00000015887~~b2ml	Rest MG	0	0.677143	0.765	0.527	0
ENSDARG00000018404~~krt18a.1	Rest MG	0	0.676843	0.253	0.09	0
ENSDARG00000086374~~isg15	Rest MG	3.40143e-214	0.676791	0.19	0.094	1.10614e-209
ENSDARG00000099476~~zgc:174863	Rest MG	0	0.675038	0.276	0.084	0
ENSDARG00000013168~~jag1b	Rest MG	0	0.674627	0.223	0.046	0
ENSDARG00000061335~~galnt1	Rest MG	0	0.674476	0.383	0.167	0
ENSDARG00000077596~~phf24	Rest MG	0	0.674203	0.39	0.132	0
ENSDARG00000057378~~selenou1a	Rest MG	0	0.674175	0.605	0.381	0
ENSDARG00000068572~~slc16a1b	Rest MG	0	0.668998	0.223	0.041	0
ENSDARG00000006397~~laptm4a	Rest MG	0	0.66811	0.629	0.364	0
ENSDARG00000013628~~cd164	Rest MG	0	0.667169	0.344	0.143	0
ENSDARG00000055307~~sypl2a	Rest MG	0	0.666487	0.258	0.062	0
ENSDARG00000105048~~LO018231.1	Rest MG	0	0.666078	0.178	0.005	0
ENSDARG00000022995~~clic4	Rest MG	0	0.664806	0.284	0.101	0
ENSDARG00000041394~~dnajb1b	Rest MG	1.28159e-181	0.664195	0.256	0.157	4.16774e-177
ENSDARG00000075349~~si:ch73-138n13.1	Rest MG	0	0.662242	0.341	0.136	0
ENSDARG00000068650~~fam214b	Rest MG	0	0.660174	0.228	0.039	0
ENSDARG00000104555~~sh2d3cb	Rest MG	0	0.660159	0.207	0.023	0
ENSDARG00000078741~~FRMD1	Rest MG	0	0.659164	0.285	0.086	0
ENSDARG00000027222~~adgrg1	Rest MG	0	0.65846	0.25	0.068	0
ENSDARG00000074644~~spock1	Rest MG	0	0.656541	0.338	0.141	0
ENSDARG00000015176~~ror1	Rest MG	0	0.656277	0.208	0.016	0
ENSDARG00000000183~~ptpn4b	Rest MG	0	0.655842	0.368	0.14	0
ENSDARG00000079402~~tapbp.1	Rest MG	0	0.655805	0.247	0.085	0
ENSDARG00000056740~~tmeff1b	Rest MG	0	0.652468	0.455	0.231	0
ENSDARG00000004322~~ush1ga	Rest MG	0	0.651618	0.201	0.017	0
ENSDARG00000023766~~gnsa	Rest MG	0	0.651029	0.367	0.151	0
ENSDARG00000045486~~pawr	Rest MG	0	0.650584	0.273	0.08	0
ENSDARG00000012801~~pfkpb	Rest MG	0	0.649025	0.462	0.216	0
ENSDARG00000069185~~celsr1a	Rest MG	0	0.64836	0.244	0.065	0
ENSDARG00000020164~~efnb2a	Rest MG	3.14881e-168	0.644969	0.412	0.305	1.02399e-163
ENSDARG00000059610~~gpr146	Rest MG	0	0.644731	0.305	0.095	0
ENSDARG00000021539~~ephb2b	Rest MG	0	0.644211	0.453	0.256	0
ENSDARG00000062909~~furina	Rest MG	0	0.644092	0.246	0.068	0
ENSDARG00000068934~~cyp1b1	Rest MG	0	0.643974	0.124	0.018	0
ENSDARG00000091728~~zgc:114046	Rest MG	0	0.643257	0.159	0.018	0
ENSDARG00000022650~~cyp2ad3	Rest MG	0	0.641155	0.186	0.013	0
ENSDARG00000029402~~sort1a	Rest MG	0	0.640103	0.406	0.169	0
ENSDARG00000000068~~slc9a3r1a	Rest MG	0	0.637584	0.268	0.072	0
ENSDARG00000057867~~lasp1	Rest MG	0	0.637237	0.481	0.269	0
ENSDARG00000044125~~txn	Rest MG	1.32623e-117	0.636737	0.415	0.322	4.31288e-113
ENSDARG00000002952~~smo	Rest MG	0	0.63589	0.264	0.085	0
ENSDARG00000074121~~dnmbp	Rest MG	0	0.632986	0.456	0.214	0
ENSDARG00000062370~~bcl2l13	Rest MG	0	0.632932	0.608	0.352	0
ENSDARG00000074527~~chst15	Rest MG	0	0.632925	0.24	0.043	0
ENSDARG00000100968~~si:ch211-1a19.3	Rest MG	0	0.629036	0.128	0.018	0
ENSDARG00000077726~~nocta	Rest MG	0	0.627989	0.399	0.2	0
ENSDARG00000046053~~slc27a6	Rest MG	0	0.624767	0.177	0.015	0
ENSDARG00000045420~~epdr1	Rest MG	0	0.623848	0.327	0.119	0
ENSDARG00000036090~~pard6gb	Rest MG	0	0.622299	0.227	0.053	0
ENSDARG00000104568~~BX571715.1	Rest MG	0	0.622093	0.242	0.058	0
ENSDARG00000088515~~st6gal2b	Rest MG	0	0.620459	0.201	0.017	0
ENSDARG00000088023~~si:dkey-26c10.5	Rest MG	0	0.620285	0.228	0.072	0
ENSDARG00000030644~~gnai3	Rest MG	0	0.618095	0.196	0.015	0
ENSDARG00000100577~~CU694481.1	Rest MG	0	0.617163	0.219	0.041	0
ENSDARG00000037363~~dennd2b	Rest MG	0	0.615565	0.224	0.047	0
ENSDARG00000098589~~cyb5a	Rest MG	0	0.614649	0.214	0.074	0
ENSDARG00000025375~~idh1	Rest MG	0	0.610512	0.262	0.084	0
ENSDARG00000041078~~chka	Rest MG	0	0.610187	0.374	0.155	0
ENSDARG00000105201~~adcyap1r1a	Rest MG	0	0.609418	0.14	0.018	0
ENSDARG00000042620~~gstr	Rest MG	0	0.608519	0.438	0.218	0
ENSDARG00000075557~~apcdd1l	Rest MG	0	0.607794	0.165	0.015	0
ENSDARG00000043416~~tnfaip2a	Rest MG	0	0.607312	0.234	0.068	0
ENSDARG00000025641~~gli2a	Rest MG	0	0.606163	0.234	0.057	0
ENSDARG00000068478~~gpx4a	Rest MG	0	0.604232	0.463	0.249	0
ENSDARG00000004964~~cyp4t8	Rest MG	0	0.603213	0.153	0.012	0
ENSDARG00000033172~~nr2f5	Rest MG	1.17864e-202	0.602737	0.144	0.067	3.83294e-198
ENSDARG00000045444~~fzd8a	Rest MG	0	0.601864	0.174	0.021	0
ENSDARG00000091419~~nrarpa	Rest MG	0	0.600187	0.507	0.19	0
ENSDARG00000010572~~slc25a25a	Rest MG	0	0.599849	0.413	0.224	0
ENSDARG00000031720~~clstn1	Rest MG	0	0.599544	0.892	0.704	0
ENSDARG00000053136~~b2m	Rest MG	0	0.598402	0.628	0.375	0
ENSDARG00000053291~~pnrc2	Rest MG	0	0.598062	0.966	0.907	0
ENSDARG00000052734~~hmgcra	Rest MG	1.44474e-283	0.596254	0.18	0.081	4.6983e-279
ENSDARG00000043710~~parvaa	Rest MG	0	0.59621	0.214	0.045	0
ENSDARG00000093058~~STMP1	Rest MG	0	0.595478	0.446	0.257	0
ENSDARG00000056704~~RAMP1	Rest MG	3.52044e-180	0.595214	0.244	0.144	1.14485e-175
ENSDARG00000104693~~il6st	Rest MG	0	0.593812	0.441	0.249	0
ENSDARG00000098512~~si:ch73-215f7.1	Rest MG	0	0.593497	0.241	0.074	0
ENSDARG00000093569~~bckdhbl	Rest MG	0	0.593302	0.467	0.198	0
ENSDARG00000070914~~dusp6	Rest MG	0	0.590488	0.41	0.225	0
ENSDARG00000104581~~tom1	Rest MG	0	0.590115	0.308	0.116	0
ENSDARG00000022509~~cox4i2	Rest MG	0	0.588974	0.643	0.371	0
ENSDARG00000014085~~atp6v1e1a	Rest MG	0	0.588907	0.317	0.14	0
ENSDARG00000058593~~sri	Rest MG	0	0.586319	0.404	0.208	0
ENSDARG00000006272~~mpp5a	Rest MG	0	0.585947	0.209	0.036	0
ENSDARG00000004875~~tmc6b	Rest MG	0	0.584911	0.196	0.034	0
ENSDARG00000059231~~hephl1a	Rest MG	0	0.584709	0.257	0.085	0
ENSDARG00000060978~~atp2a3	Rest MG	0	0.581202	0.166	0.03	0
ENSDARG00000063230~~bmp7b	Rest MG	0	0.578763	0.149	0.01	0
ENSDARG00000052020~~cmtm4	Rest MG	0	0.575416	0.219	0.055	0
ENSDARG00000020645~~slc7a3a	Rest MG	0	0.575412	0.371	0.194	0
ENSDARG00000079446~~ENSDARG00000079446	Rest MG	0	0.57417	0.204	0.036	0
ENSDARG00000076554~~cdkn1a	Rest MG	0	0.57257	0.136	0.046	0
ENSDARG00000097503~~si:ch73-288o11.5	Rest MG	0	0.572396	0.186	0.027	0
ENSDARG00000021242~~mvp	Rest MG	0	0.570306	0.279	0.123	0
ENSDARG00000030933~~ksr1b	Rest MG	0	0.569974	0.182	0.021	0
ENSDARG00000077236~~hspb6	Rest MG	0	0.569706	0.136	0.018	0
ENSDARG00000092499~~si:ch211-183d21.1	Rest MG	0	0.568526	0.18	0.034	0
ENSDARG00000046030~~zgc:110339	Rest MG	0	0.568154	0.427	0.214	0
ENSDARG00000034718~~tfpia	Rest MG	0	0.568118	0.199	0.031	0
ENSDARG00000075151~~si:dkey-188i13.10	Rest MG	0	0.567647	0.245	0.088	0
ENSDARG00000008816~~glud1a	Rest MG	0	0.567243	0.266	0.085	0
ENSDARG00000096403~~CT027638.1	Rest MG	0	0.566793	0.882	0.903	0
ENSDARG00000014727~~acox1	Rest MG	0	0.566486	0.278	0.11	0
ENSDARG00000104100~~bmpr1ba	Rest MG	0	0.565974	0.147	0.023	0
ENSDARG00000010752~~acsl4b	Rest MG	0	0.564934	0.36	0.136	0
ENSDARG00000075292~~myo15aa	Rest MG	0	0.561962	0.157	0.008	0
ENSDARG00000103435~~sorbs1	Rest MG	0	0.561346	0.334	0.161	0
ENSDARG00000006456~~pdgfrl	Rest MG	0	0.561274	0.178	0.024	0
ENSDARG00000062165~~tub	Rest MG	0	0.560266	0.314	0.116	0
ENSDARG00000041299~~zgc:110796	Rest MG	0	0.559567	0.268	0.106	0
ENSDARG00000001999~~adamts18	Rest MG	0	0.558593	0.224	0.061	0
ENSDARG00000102412~~eci2	Rest MG	0	0.557421	0.281	0.109	0
ENSDARG00000104702~~cat	Rest MG	0	0.557192	0.314	0.141	0
ENSDARG00000076144~~icam3	Rest MG	0	0.556656	0.205	0.052	0
ENSDARG00000089871~~jcada	Rest MG	0	0.556405	0.244	0.068	0
ENSDARG00000008494~~myl6	Rest MG	1.85307e-242	0.556286	0.413	0.269	6.02618e-238
ENSDARG00000026137~~sfxn5b	Rest MG	0	0.555557	0.312	0.107	0
ENSDARG00000102356~~scp2b	Rest MG	0	0.554205	0.237	0.065	0
ENSDARG00000029856~~cnn3b	Rest MG	0	0.553081	0.209	0.05	0
ENSDARG00000040674~~ctdsp1	Rest MG	0	0.552396	0.197	0.048	0
ENSDARG00000029476~~ldlra	Rest MG	0	0.551535	0.14	0.016	0
ENSDARG00000031316~~six6b	Rest MG	0	0.550962	0.508	0.28	0
ENSDARG00000020764~~slmapb	Rest MG	0	0.54911	0.471	0.263	0
ENSDARG00000026531~~alcama	Rest MG	0	0.548997	0.3	0.084	0
ENSDARG00000099079~~aclya	Rest MG	0	0.548478	0.307	0.14	0
ENSDARG00000032618~~mgst1.1	Rest MG	0	0.548455	0.168	0.017	0
ENSDARG00000105255~~zbtb4	Rest MG	0	0.548309	0.555	0.326	0
ENSDARG00000075964~~plekhg4	Rest MG	0	0.54743	0.331	0.129	0
ENSDARG00000017140~~zgc:63587	Rest MG	0	0.544372	0.238	0.083	0
ENSDARG00000031222~~lhx2b	Rest MG	0	0.544144	0.232	0.051	0
ENSDARG00000056530~~cpamd8	Rest MG	0	0.542636	0.153	0.011	0
ENSDARG00000069440~~dachd	Rest MG	0	0.542312	0.247	0.08	0
ENSDARG00000061039~~atp10a	Rest MG	0	0.5417	0.181	0.042	0
ENSDARG00000041505~~itm2bb	Rest MG	0	0.538326	0.333	0.097	0
ENSDARG00000012874~~snap23.1	Rest MG	0	0.538014	0.271	0.105	0
ENSDARG00000100222~~utrn	Rest MG	0	0.537662	0.268	0.103	0
ENSDARG00000053209~~smad6a	Rest MG	0	0.537574	0.188	0.038	0
ENSDARG00000025679~~comtb	Rest MG	0	0.537108	0.162	0.01	0
ENSDARG00000040553~~tmem97	Rest MG	0	0.5363	0.157	0.046	0
ENSDARG00000053326~~gna11b	Rest MG	0	0.535209	0.278	0.113	0
ENSDARG00000044642~~sc5d	Rest MG	0	0.535091	0.147	0.04	0
ENSDARG00000037256~~si:ch211-145b13.5	Rest MG	0	0.534848	0.135	0.005	0
ENSDARG00000075540~~FAM107A	Rest MG	0	0.53402	0.174	0.016	0
ENSDARG00000078389~~ifi46	Rest MG	0	0.533203	0.161	0.056	0
ENSDARG00000089066~~nhsl2	Rest MG	0	0.533046	0.257	0.089	0
ENSDARG00000102671~~dpyda.1	Rest MG	0	0.5323	0.164	0.017	0
ENSDARG00000073753~~tacc1	Rest MG	0	0.531968	0.25	0.073	0
ENSDARG00000060626~~dgkaa	Rest MG	0	0.531012	0.194	0.034	0
ENSDARG00000043249~~irf1b	Rest MG	0	0.530776	0.154	0.057	0
ENSDARG00000002731~~sdc2	Rest MG	0	0.530693	0.235	0.069	0
ENSDARG00000058322~~enc3	Rest MG	0	0.53021	0.268	0.117	0
ENSDARG00000042934~~ccn2a	Rest MG	2.2492e-283	0.530195	0.113	0.038	7.3144e-279
ENSDARG00000011027~~fgfr1a	Rest MG	0	0.529721	0.165	0.029	0
ENSDARG00000060102~~kank1a	Rest MG	0	0.529127	0.184	0.035	0
ENSDARG00000033327~~unc5b	Rest MG	0	0.528304	0.193	0.075	0
ENSDARG00000017105~~vaspb	Rest MG	0	0.52829	0.359	0.198	0
ENSDARG00000012513~~sdcbp2	Rest MG	0	0.527805	0.533	0.321	0
ENSDARG00000027009~~zgc:85777	Rest MG	0	0.525	0.266	0.105	0
ENSDARG00000055092~~pora	Rest MG	0	0.524421	0.295	0.136	0
ENSDARG00000017312~~lmbrd2b	Rest MG	0	0.523335	0.282	0.108	0
ENSDARG00000019098~~cd82a	Rest MG	0	0.522332	0.498	0.263	0
ENSDARG00000104085~~abcd3a	Rest MG	0	0.519715	0.235	0.082	0
ENSDARG00000099144~~igfbp3	Rest MG	0	0.518886	0.197	0.065	0
ENSDARG00000052148~~ptgs1	Rest MG	0	0.51691	0.144	0.004	0
ENSDARG00000016749~~slco1c1	Rest MG	0	0.516555	0.203	0.044	0
ENSDARG00000105301~~sox8a	Rest MG	0	0.514181	0.149	0.012	0
ENSDARG00000054539~~lrp10	Rest MG	0	0.513386	0.283	0.119	0
ENSDARG00000033466~~tagln2	Rest MG	0	0.51218	0.21	0.065	0
ENSDARG00000007795~~cst3	Rest MG	0	0.511916	0.813	0.613	0
ENSDARG00000028228~~zbtb18	Rest MG	0	0.511438	0.572	0.325	0
ENSDARG00000040942~~pnp6	Rest MG	0	0.511307	0.229	0.078	0
ENSDARG00000005762~~col14a1a	Rest MG	0	0.511249	0.223	0.062	0
ENSDARG00000026322~~dhrs13a.1	Rest MG	0	0.511231	0.206	0.068	0
ENSDARG00000046098~~ebp	Rest MG	0	0.510855	0.121	0.034	0
ENSDARG00000054978~~kifc3	Rest MG	0	0.510336	0.469	0.246	0
ENSDARG00000099767~~fhdc2	Rest MG	0	0.509692	0.186	0.041	0
ENSDARG00000020134~~sipa1l1	Rest MG	0	0.505816	0.226	0.075	0
ENSDARG00000053835~~plekhh1	Rest MG	0	0.504434	0.178	0.037	0
ENSDARG00000033978~~nxn	Rest MG	0	0.504391	0.234	0.063	0
ENSDARG00000011459~~gsna	Rest MG	0	0.504253	0.304	0.147	0
ENSDARG00000031299~~dhrs11b	Rest MG	0	0.504133	0.17	0.029	0
ENSDARG00000062129~~mxra8b	Rest MG	0	0.503833	0.148	0.008	0
ENSDARG00000070416~~zgc:162816	Rest MG	0	0.503603	0.175	0.029	0
ENSDARG00000029356~~mboat1	Rest MG	0	0.503263	0.146	0.013	0
ENSDARG00000076994~~adgra2	Rest MG	0	0.502047	0.148	0.011	0
ENSDARG00000105088~~tenm4	Rest MG	0	0.50194	0.46	0.23	0
ENSDARG00000029905~~phyhd1	Rest MG	0	0.500404	0.195	0.048	0
ENSDARG00000056874~~lygl1	Rest MG	0	0.500076	0.23	0.102	0
ENSDARG00000056732~~her4.1	Act MG	0	3.33581	0.69	0.12	0
ENSDARG00000094426~~her4.2	Act MG	0	3.0675	0.806	0.12	0
ENSDARG00000060756~~abhd6a	Act MG	0	2.86052	0.526	0.113	0
ENSDARG00000054562~~her15.1	Act MG	0	2.84004	0.828	0.178	0
ENSDARG00000056729~~her4.2	Act MG	0	2.80531	0.746	0.098	0
ENSDARG00000054560~~her15.2	Act MG	0	2.73067	0.799	0.155	0
ENSDARG00000056438~~her9	Act MG	0	2.48025	0.766	0.159	0
ENSDARG00000091419~~nrarpa	Act MG	0	2.44484	0.713	0.149	0
ENSDARG00000032963~~her12	Act MG	0	2.30154	0.624	0.062	0
ENSDARG00000055133~~cenpf	Act MG	0	2.27273	0.566	0.087	0
ENSDARG00000040764~~id1	Act MG	0	2.26044	0.785	0.272	0
ENSDARG00000076532~~si:ch211-222l21.1	Act MG	0	2.22935	0.957	0.444	0
ENSDARG00000091150~~mki67	Act MG	0	2.20981	0.688	0.123	0
ENSDARG00000053990~~hmgb2b	Act MG	0	2.14524	0.937	0.504	0
ENSDARG00000038386~~ascl1a	Act MG	0	2.11232	0.494	0.049	0
ENSDARG00000068168~~hes2.2	Act MG	0	2.09998	0.406	0.041	0
ENSDARG00000013576~~gadd45bb	Act MG	0	2.09727	0.673	0.143	0
ENSDARG00000038066~~kpna2	Act MG	0	2.09484	0.438	0.054	0
ENSDARG00000007697~~fabp7a	Act MG	0	2.0454	0.95	0.54	0
ENSDARG00000099572~~hmgn2	Act MG	0	2.03853	0.947	0.662	0
ENSDARG00000006514~~her6	Act MG	0	2.03406	0.843	0.296	0
ENSDARG00000024488~~top2a	Act MG	0	2.02473	0.591	0.091	0
ENSDARG00000042708~~tuba8l	Act MG	0	2.01008	0.731	0.206	0
ENSDARG00000028335~~hmga1a	Act MG	0	1.99497	0.942	0.506	0
ENSDARG00000029722~~hmgb2a	Act MG	0	1.96114	0.933	0.629	0
ENSDARG00000099124~~f3a	Act MG	0	1.93576	0.678	0.108	0
ENSDARG00000114670~~ube2c	Act MG	0	1.9296	0.569	0.069	0
ENSDARG00000020711~~rrm2	Act MG	0	1.89982	0.68	0.117	0
ENSDARG00000093156~~si:ch73-21g5.7	Act MG	0	1.89309	0.361	0.036	0
ENSDARG00000070656~~si:ch211-69g19.2	Act MG	0	1.84137	0.399	0.036	0
ENSDARG00000012450~~vmp1	Act MG	0	1.82833	0.739	0.339	0
ENSDARG00000035694~~stm	Act MG	0	1.82401	0.184	0.03	0
ENSDARG00000087554~~cdk1	Act MG	0	1.82393	0.547	0.055	0
ENSDARG00000024365~~crlf1a	Act MG	0	1.82167	0.522	0.06	0
ENSDARG00000101707~~si:ch211-156b7.4	Act MG	0	1.78825	0.8	0.166	0
ENSDARG00000002403~~nusap1	Act MG	0	1.77629	0.506	0.061	0
ENSDARG00000103754~~aspm	Act MG	0	1.76222	0.468	0.048	0
ENSDARG00000045367~~tuba1b	Act MG	0	1.74885	0.765	0.172	0
ENSDARG00000101637~~ccnd1	Act MG	0	1.74627	0.683	0.132	0
ENSDARG00000054155~~pcna	Act MG	0	1.68709	0.72	0.202	0
ENSDARG00000020504~~h3f3b.1	Act MG	0	1.68324	0.935	0.662	0
ENSDARG00000075045~~cxcl18b	Act MG	0	1.6763	0.437	0.144	0
ENSDARG00000091234~~si:ch73-335l21.4	Act MG	0	1.64013	0.543	0.22	0
ENSDARG00000116491~~h2az2b	Act MG	0	1.63679	0.952	0.599	0
ENSDARG00000016999~~lin28a	Act MG	0	1.59795	0.381	0.029	0
ENSDARG00000058471~~plk1	Act MG	0	1.55708	0.497	0.046	0
ENSDARG00000042816~~mmp9	Act MG	0	1.54866	0.367	0.078	0
ENSDARG00000100020~~pim1	Act MG	0	1.54255	0.842	0.408	0
ENSDARG00000001889~~tuba1a	Act MG	0	1.53067	0.932	0.564	0
ENSDARG00000058128~~msna	Act MG	0	1.51617	0.878	0.319	0
ENSDARG00000078654~~tpx2	Act MG	0	1.51375	0.508	0.051	0
ENSDARG00000037178~~zic2b	Act MG	0	1.50263	0.548	0.066	0
ENSDARG00000004169~~stmn1a	Act MG	0	1.48778	0.71	0.15	0
ENSDARG00000106529~~dut	Act MG	0	1.48015	0.682	0.148	0
ENSDARG00000045926~~crabp1a	Act MG	0	1.46324	0.879	0.36	0
ENSDARG00000021864~~rplp1	Act MG	0	1.45566	0.997	0.884	0
ENSDARG00000026611~~socs3b	Act MG	0	1.44961	0.819	0.276	0
ENSDARG00000070959~~si:ch211-288g17.3	Act MG	0	1.44101	0.927	0.5	0
ENSDARG00000088178~~tp53inp2	Act MG	0	1.43705	0.604	0.133	0
ENSDARG00000097102~~si:ch73-281n10.2	Act MG	0	1.42158	0.945	0.724	0
ENSDARG00000010791~~dla	Act MG	0	1.417	0.458	0.043	0
ENSDARG00000002344~~tubb4b	Act MG	0	1.4018	0.963	0.769	0
ENSDARG00000011094~~ccna2	Act MG	0	1.39913	0.574	0.061	0
ENSDARG00000075121~~hbegfa	Act MG	0	1.38323	0.453	0.058	0
ENSDARG00000004713~~mad2l1	Act MG	0	1.38072	0.519	0.047	0
ENSDARG00000044125~~txn	Act MG	0	1.37805	0.665	0.28	0
ENSDARG00000051783~~rplp0	Act MG	0	1.36969	0.983	0.756	0
ENSDARG00000051923~~ccnb1	Act MG	0	1.36073	0.448	0.049	0
ENSDARG00000036162~~hnrnpa0b	Act MG	0	1.36017	0.961	0.65	0
ENSDARG00000036044~~rps20	Act MG	0	1.35997	0.99	0.765	0
ENSDARG00000075621~~birc5a	Act MG	0	1.34988	0.5	0.055	0
ENSDARG00000040946~~olig2	Act MG	0	1.34902	0.438	0.042	0
ENSDARG00000045167~~dlgap5	Act MG	0	1.3338	0.529	0.052	0
ENSDARG00000029406~~h2ax	Act MG	0	1.33333	0.683	0.156	0
ENSDARG00000057738~~hells	Act MG	0	1.33174	0.568	0.1	0
ENSDARG00000007971~~cks1b	Act MG	0	1.32793	0.567	0.061	0
ENSDARG00000077473~~mych	Act MG	0	1.31125	0.593	0.102	0
ENSDARG00000056186~~eif5a2	Act MG	0	1.31124	0.904	0.417	0
ENSDARG00000078847~~si:dkey-238o13.4	Act MG	0	1.30588	0.472	0.139	0
ENSDARG00000011201~~rplp2l	Act MG	0	1.29574	0.991	0.786	0
ENSDARG00000062152~~chaf1a	Act MG	0	1.2875	0.614	0.087	0
ENSDARG00000077291~~rps2	Act MG	0	1.28668	0.993	0.814	0
ENSDARG00000103672~~cirbpa	Act MG	0	1.28502	0.97	0.761	0
ENSDARG00000008803~~marcksb	Act MG	0	1.27177	0.897	0.332	0
ENSDARG00000038205~~her2	Act MG	0	1.25795	0.309	0.031	0
ENSDARG00000010948~~kif11	Act MG	0	1.25232	0.379	0.03	0
ENSDARG00000014329~~npm1a	Act MG	0	1.2521	0.653	0.222	0
ENSDARG00000006260~~tuba8l4	Act MG	0	1.249	0.918	0.61	0
ENSDARG00000097691~~pclaf	Act MG	0	1.23797	0.53	0.091	0
ENSDARG00000010591~~foxn4	Act MG	0	1.22405	0.465	0.038	0
ENSDARG00000011405~~rps9	Act MG	0	1.2199	0.989	0.795	0
ENSDARG00000030479~~hmgb1b	Act MG	0	1.21863	0.905	0.482	0
ENSDARG00000017744~~smc2	Act MG	0	1.21472	0.533	0.057	0
ENSDARG00000014017~~rrm1	Act MG	0	1.21351	0.587	0.107	0
ENSDARG00000037350~~rpl9	Act MG	0	1.21268	0.961	0.674	0
ENSDARG00000097617~~si:ch211-178n15.1	Act MG	0	1.21089	0.459	0.07	0
ENSDARG00000098591~~tubb2b	Act MG	0	1.20668	0.88	0.582	0
ENSDARG00000019181~~rpsa	Act MG	0	1.19602	0.99	0.816	0
ENSDARG00000002613~~rpa3	Act MG	0	1.19555	0.649	0.145	0
ENSDARG00000039880~~arpp19b	Act MG	0	1.19454	0.679	0.165	0
ENSDARG00000037640~~aurkb	Act MG	0	1.16172	0.482	0.041	0
ENSDARG00000057026~~ran	Act MG	0	1.15635	0.956	0.683	0
ENSDARG00000054879~~six3b	Act MG	0	1.15632	0.732	0.284	0
ENSDARG00000036875~~rps12	Act MG	0	1.15451	0.982	0.771	0
ENSDARG00000092807~~si:dkey-151g10.6	Act MG	0	1.15129	0.995	0.908	0
ENSDARG00000103554~~notch1a	Act MG	0	1.14725	0.553	0.084	0
ENSDARG00000099865~~hnrnpabb	Act MG	0	1.13969	0.933	0.549	0
ENSDARG00000042566~~rps7	Act MG	0	1.13749	0.973	0.753	0
ENSDARG00000100741~~cdc20	Act MG	0	1.13518	0.385	0.036	0
ENSDARG00000044521~~eef1b2	Act MG	0	1.13497	0.938	0.611	0
ENSDARG00000101624~~lmnb2	Act MG	0	1.12913	0.764	0.282	0
ENSDARG00000054929~~zgc:110540	Act MG	0	1.12187	0.434	0.064	0
ENSDARG00000003599~~rpl3	Act MG	0	1.10727	0.991	0.832	0
ENSDARG00000010160~~rps15a	Act MG	0	1.10597	0.984	0.764	0
ENSDARG00000105037~~snrpf	Act MG	0	1.10232	0.887	0.454	0
ENSDARG00000117637~~CABZ01005379.1	Act MG	0	1.10064	0.491	0.055	0
ENSDARG00000063385~~cenpe	Act MG	0	1.09783	0.384	0.029	0
ENSDARG00000041723~~TUBB4B	Act MG	0	1.09703	0.482	0.058	0
ENSDARG00000025073~~rpl18a	Act MG	0	1.0957	0.974	0.757	0
ENSDARG00000025428~~socs3a	Act MG	0	1.09532	0.781	0.335	0
ENSDARG00000014013~~lbr	Act MG	0	1.09508	0.588	0.139	0
ENSDARG00000005454~~tacc3	Act MG	0	1.09299	0.342	0.025	0
ENSDARG00000010244~~rpl22l1	Act MG	0	1.08977	0.946	0.621	0
ENSDARG00000043137~~cdca8	Act MG	0	1.08878	0.409	0.032	0
ENSDARG00000019778~~rps6	Act MG	0	1.08462	0.976	0.756	0
ENSDARG00000060041~~lig1	Act MG	0	1.08428	0.541	0.103	0
ENSDARG00000071684~~rx1	Act MG	0	1.08117	0.738	0.269	0
ENSDARG00000011125~~snrpb	Act MG	0	1.07752	0.913	0.503	0
ENSDARG00000053457~~rpl23	Act MG	0	1.07737	0.988	0.816	0
ENSDARG00000006691~~rpl12	Act MG	0	1.07399	0.976	0.761	0
ENSDARG00000019230~~rpl7a	Act MG	0	1.07363	0.99	0.824	0
ENSDARG00000007275~~si:ch211-251b21.1	Act MG	0	1.0729	0.654	0.209	0
ENSDARG00000031683~~fosab	Act MG	0	1.06499	0.843	0.463	0
ENSDARG00000075883~~bub3	Act MG	0	1.06379	0.558	0.122	0
ENSDARG00000101362~~mibp	Act MG	0	1.06287	0.438	0.06	0
ENSDARG00000014817~~ranbp1	Act MG	0	1.06277	0.786	0.305	0
ENSDARG00000054942~~lgals2a	Act MG	0	1.06236	0.484	0.205	0
ENSDARG00000102798~~mcm2	Act MG	0	1.0593	0.407	0.065	0
ENSDARG00000092115~~eif4a1a	Act MG	0	1.05422	0.837	0.395	0
ENSDARG00000055678~~akap12b	Act MG	0	1.0529	0.607	0.196	0
ENSDARG00000015355~~fosl1a	Act MG	0	1.05283	0.709	0.254	0
ENSDARG00000031495~~seta	Act MG	0	1.05168	0.892	0.511	0
ENSDARG00000045548~~lepb	Act MG	0	1.0516	0.406	0.059	0
ENSDARG00000037188~~rpa2	Act MG	0	1.05156	0.598	0.129	0
ENSDARG00000020850~~eef1a1l1	Act MG	0	1.04595	0.995	0.86	0
ENSDARG00000055996~~rps8a	Act MG	0	1.04245	0.978	0.765	0
ENSDARG00000100918~~prc1a	Act MG	0	1.04233	0.395	0.032	0
ENSDARG00000014690~~rps4x	Act MG	0	1.04118	0.967	0.74	0
ENSDARG00000014867~~rpl8	Act MG	0	1.03985	0.982	0.779	0
ENSDARG00000070961~~lepr	Act MG	0	1.03982	0.439	0.071	0
ENSDARG00000029058~~rbbp4	Act MG	0	1.0315	0.771	0.309	0
ENSDARG00000101813~~nap1l1	Act MG	0	1.02903	0.72	0.255	0
ENSDARG00000011648~~snrpd1	Act MG	0	1.02838	0.845	0.399	0
ENSDARG00000023330~~anp32b	Act MG	0	1.02838	0.716	0.218	0
ENSDARG00000001558~~kifc1	Act MG	0	1.02728	0.403	0.036	0
ENSDARG00000074378~~junba	Act MG	0	1.02696	0.871	0.429	0
ENSDARG00000035692~~rps3a	Act MG	0	1.02644	0.979	0.764	0
ENSDARG00000023299~~snu13b	Act MG	0	1.02496	0.675	0.201	0
ENSDARG00000031435~~TXN	Act MG	0	1.02012	0.893	0.553	0
ENSDARG00000034897~~rps10	Act MG	0	1.0185	0.981	0.777	0
ENSDARG00000071670~~tma7	Act MG	0	1.01498	0.92	0.587	0
ENSDARG00000043509~~rpl11	Act MG	0	1.01456	0.985	0.802	0
ENSDARG00000093022~~selenoh	Act MG	0	1.01031	0.645	0.15	0
ENSDARG00000030602~~rps19	Act MG	0	1.00927	0.987	0.818	0
ENSDARG00000007377~~odc1	Act MG	0	1.00832	0.706	0.222	0
ENSDARG00000040041~~mcm4	Act MG	0	1.00682	0.423	0.06	0
ENSDARG00000089291~~cenpx	Act MG	0	1.0066	0.597	0.11	0
ENSDARG00000045487~~rps16	Act MG	0	1.00598	0.978	0.783	0
ENSDARG00000043716~~cldn5a	Act MG	0	1.00508	0.462	0.042	0
ENSDARG00000020298~~btg2	Act MG	0	1.00185	0.816	0.443	0
ENSDARG00000073978~~crabp2a	Act MG	0	1.00183	0.364	0.048	0
ENSDARG00000009822~~her4.4	Act MG	0	0.996964	0.321	0.02	0
ENSDARG00000102594~~zgc:194627	Act MG	0	0.994968	0.333	0.042	0
ENSDARG00000070109~~ncapg	Act MG	0	0.99471	0.472	0.05	0
ENSDARG00000053058~~rps11	Act MG	0	0.993534	0.978	0.787	0
ENSDARG00000036298~~rps13	Act MG	0	0.991803	0.98	0.786	0
ENSDARG00000020197~~rpl5a	Act MG	0	0.987366	0.957	0.699	0
ENSDARG00000100371~~eef2b	Act MG	0	0.986309	0.946	0.637	0
ENSDARG00000013307~~rpl19	Act MG	0	0.985448	0.978	0.786	0
ENSDARG00000009285~~rpl15	Act MG	0	0.984843	0.975	0.775	0
ENSDARG00000021794~~hmmr	Act MG	0	0.980513	0.388	0.036	0
ENSDARG00000034291~~rpl37	Act MG	0	0.979992	0.985	0.828	0
ENSDARG00000012274~~eif4e1c	Act MG	0	0.979615	0.664	0.206	0
ENSDARG00000043453~~rps5	Act MG	0	0.978347	0.973	0.745	0
ENSDARG00000003860~~cbx3a	Act MG	0	0.975659	0.83	0.397	0
ENSDARG00000035860~~rps28	Act MG	0	0.974305	0.981	0.8	0
ENSDARG00000101289~~slc29a1a	Act MG	0	0.974253	0.464	0.07	0
ENSDARG00000077717~~rpl29	Act MG	0	0.972004	0.976	0.812	0
ENSDARG00000102483~~numa1	Act MG	0	0.971166	0.385	0.038	0
ENSDARG00000100558~~slbp	Act MG	0	0.971135	0.481	0.103	0
ENSDARG00000015111~~ddx39ab	Act MG	0	0.970886	0.824	0.358	0
ENSDARG00000057556~~rpl17	Act MG	0	0.969798	0.974	0.772	0
ENSDARG00000056119~~eef1g	Act MG	0	0.968694	0.97	0.727	0
ENSDARG00000024204~~mcm3	Act MG	0	0.968423	0.414	0.06	0
ENSDARG00000104773~~junbb	Act MG	0	0.96606	0.709	0.272	0
ENSDARG00000018334~~rpl35	Act MG	0	0.965348	0.986	0.827	0
ENSDARG00000029533~~rpl18	Act MG	0	0.964944	0.987	0.814	0
ENSDARG00000078523~~ddr1	Act MG	0	0.963688	0.411	0.078	0
ENSDARG00000052139~~notch3	Act MG	0	0.963255	0.54	0.134	0
ENSDARG00000012820~~nop56	Act MG	0	0.960954	0.717	0.272	0
ENSDARG00000078069~~rrm2	Act MG	0	0.959605	0.248	0.033	0
ENSDARG00000077620~~cdca7a	Act MG	0	0.958923	0.379	0.042	0
ENSDARG00000099411~~zgc:158343	Act MG	0	0.958772	0.477	0.201	0
ENSDARG00000007099~~cx43.4	Act MG	0	0.958153	0.567	0.104	0
ENSDARG00000058105~~rpl36a	Act MG	0	0.954327	0.983	0.82	0
ENSDARG00000029500~~rpl34	Act MG	0	0.953234	0.983	0.793	0
ENSDARG00000061794~~jam3b	Act MG	0	0.953217	0.765	0.286	0
ENSDARG00000029252~~ssb	Act MG	0	0.95249	0.667	0.199	0
ENSDARG00000019507~~mcm5	Act MG	0	0.952279	0.388	0.054	0
ENSDARG00000033175~~snrpe	Act MG	0	0.948378	0.815	0.371	0
ENSDARG00000071410~~cks2	Act MG	0	0.942929	0.424	0.036	0
ENSDARG00000036629~~rps14	Act MG	0	0.942584	0.981	0.806	0
ENSDARG00000039208~~nasp	Act MG	0	0.942098	0.545	0.122	0
ENSDARG00000104353~~nop58	Act MG	0	0.941123	0.613	0.178	0
ENSDARG00000019098~~cd82a	Act MG	0	0.938306	0.71	0.224	0
ENSDARG00000057683~~mcm6	Act MG	0	0.93706	0.413	0.065	0
ENSDARG00000005791~~rpl28	Act MG	0	0.935685	0.973	0.775	0
ENSDARG00000099667~~snrpg	Act MG	0	0.934342	0.774	0.322	0
ENSDARG00000100588~~rpl36	Act MG	0	0.932945	0.985	0.839	0
ENSDARG00000019335~~hes6	Act MG	0	0.931299	0.519	0.15	0
ENSDARG00000015263~~adma	Act MG	0	0.931188	0.196	0.026	0
ENSDARG00000058451~~rpl6	Act MG	0	0.929775	0.975	0.769	0
ENSDARG00000001313~~g2e3	Act MG	0	0.929538	0.334	0.024	0
ENSDARG00000042874~~phlda2	Act MG	0	0.929306	0.334	0.066	0
ENSDARG00000007320~~rpl7	Act MG	0	0.928336	0.971	0.782	0
ENSDARG00000018693~~cdh2	Act MG	0	0.927945	0.878	0.471	0
ENSDARG00000039347~~rps24	Act MG	0	0.927808	0.98	0.812	0
ENSDARG00000015759~~tspan7	Act MG	0	0.926461	0.62	0.129	0
ENSDARG00000054818~~rpl32	Act MG	0	0.924146	0.978	0.808	0
ENSDARG00000027744~~gadd45ba	Act MG	0	0.921482	0.757	0.455	0
ENSDARG00000004049~~marcksa	Act MG	0	0.919934	0.596	0.135	0
ENSDARG00000041619~~rack1	Act MG	0	0.919043	0.977	0.742	0
ENSDARG00000032725~~rps27a	Act MG	0	0.917217	0.971	0.779	0
ENSDARG00000070108~~dek	Act MG	0	0.916365	0.614	0.165	0
ENSDARG00000015128~~rpl27	Act MG	0	0.915556	0.977	0.795	0
ENSDARG00000007960~~hnrnpaba	Act MG	0	0.914497	0.95	0.682	0
ENSDARG00000042905~~rpl10a	Act MG	0	0.9094	0.97	0.756	0
ENSDARG00000005191~~ahcy	Act MG	0	0.908185	0.657	0.184	0
ENSDARG00000036316~~rpl39	Act MG	0	0.906838	0.978	0.809	0
ENSDARG00000054911~~tmsb	Act MG	0	0.905543	0.656	0.191	0
ENSDARG00000010516~~rpl21	Act MG	0	0.904028	0.977	0.795	0
ENSDARG00000100513~~rps27l	Act MG	0	0.90351	0.585	0.21	0
ENSDARG00000070142~~cart4	Act MG	0	0.903131	0.126	0.012	0
ENSDARG00000041811~~rps25	Act MG	0	0.89278	0.97	0.8	0
ENSDARG00000099194~~CABZ01058261.1	Act MG	0	0.891299	0.405	0.038	0
ENSDARG00000030408~~rps26l	Act MG	0	0.890835	0.969	0.759	0
ENSDARG00000046157~~RPS17	Act MG	0	0.890121	0.972	0.792	0
ENSDARG00000025301~~gfap	Act MG	0	0.889152	0.63	0.199	0
ENSDARG00000099918~~arl4aa	Act MG	0	0.886581	0.359	0.034	0
ENSDARG00000016484~~dkc1	Act MG	0	0.886366	0.512	0.118	0
ENSDARG00000053558~~rtkn2a	Act MG	0	0.884291	0.394	0.025	0
ENSDARG00000025581~~rpl10	Act MG	0	0.883336	0.98	0.792	0
ENSDARG00000036161~~hnrnpa0l	Act MG	0	0.88294	0.925	0.589	0
ENSDARG00000103791~~nme2b.1	Act MG	0	0.881907	0.961	0.74	0
ENSDARG00000020219~~dld	Act MG	0	0.880955	0.279	0.016	0
ENSDARG00000025850~~rps21	Act MG	0	0.8799	0.974	0.807	0
ENSDARG00000058259~~celsr1b	Act MG	0	0.874979	0.521	0.1	0
ENSDARG00000099104~~rpl24	Act MG	0	0.874457	0.981	0.809	0
ENSDARG00000025350~~prdx2	Act MG	0	0.873948	0.926	0.597	0
ENSDARG00000099380~~rpl13	Act MG	0	0.872242	0.987	0.841	0
ENSDARG00000005058~~ncapd2	Act MG	0	0.868705	0.44	0.046	0
ENSDARG00000075559~~ppm1g	Act MG	0	0.868414	0.649	0.191	0
ENSDARG00000018425~~ddx61	Act MG	0	0.86475	0.793	0.364	0
ENSDARG00000099022~~faua	Act MG	0	0.864336	0.974	0.785	0
ENSDARG00000015862~~rpl5b	Act MG	0	0.8604	0.962	0.68	0
ENSDARG00000030999~~mybl1	Act MG	0	0.856823	0.414	0.052	0
ENSDARG00000002710~~ncl	Act MG	0	0.856315	0.846	0.52	0
ENSDARG00000009212~~ppiaa	Act MG	0	0.854294	0.978	0.787	0
ENSDARG00000016733~~psat1	Act MG	0	0.853909	0.623	0.167	0
ENSDARG00000007241~~mycb	Act MG	0	0.851598	0.682	0.277	0
ENSDARG00000070849~~rps15	Act MG	0	0.848694	0.979	0.8	0
ENSDARG00000104011~~rps17	Act MG	0	0.846045	0.949	0.667	0
ENSDARG00000041182~~rpl4	Act MG	0	0.845209	0.952	0.695	0
ENSDARG00000115271~~zgc:171772	Act MG	0	0.842143	0.981	0.837	0
ENSDARG00000037009~~banf1	Act MG	0	0.839867	0.66	0.216	0
ENSDARG00000044093~~rpl13a	Act MG	0	0.837566	0.977	0.823	0
ENSDARG00000026225~~nsd2	Act MG	0	0.837058	0.461	0.069	0
ENSDARG00000038882~~smc4	Act MG	0	0.832756	0.432	0.049	0
ENSDARG00000069065~~btg3	Act MG	0	0.831189	0.643	0.212	0
ENSDARG00000076659~~cdca7b	Act MG	0	0.830959	0.363	0.038	0
ENSDARG00000058322~~enc3	Act MG	0	0.83071	0.413	0.09	0
ENSDARG00000059337~~tgif1	Act MG	0	0.830249	0.596	0.17	0
ENSDARG00000053912~~fbl	Act MG	0	0.829317	0.657	0.235	0
ENSDARG00000014943~~kif23	Act MG	0	0.826838	0.37	0.029	0
ENSDARG00000014059~~cldn5b	Act MG	0	0.826733	0.333	0.068	0
ENSDARG00000077811~~sox11a	Act MG	0	0.826705	0.557	0.187	0
ENSDARG00000012485~~aurka	Act MG	0	0.823838	0.308	0.019	0
ENSDARG00000042894~~tyms	Act MG	0	0.822655	0.429	0.049	0
ENSDARG00000040623~~fosl2	Act MG	0	0.819586	0.71	0.312	0
ENSDARG00000040440~~snrpd2	Act MG	0	0.81882	0.775	0.323	0
ENSDARG00000044299~~lmnb1	Act MG	0	0.815766	0.566	0.139	0
ENSDARG00000041232~~rps29	Act MG	0	0.813203	0.983	0.871	0
ENSDARG00000100392~~rps18	Act MG	0	0.812782	0.98	0.802	0
ENSDARG00000070913~~sox2	Act MG	0	0.812662	0.618	0.178	0
ENSDARG00000037879~~lfng	Act MG	0	0.812644	0.654	0.204	0
ENSDARG00000036675~~hnrnpa1b	Act MG	0	0.812007	0.89	0.548	0
ENSDARG00000053365~~rpl31	Act MG	0	0.808005	0.973	0.81	0
ENSDARG00000034624~~nuf2	Act MG	0	0.807606	0.381	0.036	0
ENSDARG00000006092~~rad21a	Act MG	0	0.806425	0.792	0.349	0
ENSDARG00000011404~~fen1	Act MG	0	0.806218	0.449	0.084	0
ENSDARG00000040110~~kif20bb	Act MG	0	0.799903	0.348	0.031	0
ENSDARG00000010246~~prmt1	Act MG	0	0.79911	0.761	0.355	0
ENSDARG00000014499~~nutf2l	Act MG	0	0.795073	0.496	0.085	0
ENSDARG00000069422~~nhp2	Act MG	0	0.793593	0.539	0.133	0
ENSDARG00000103433~~rpl14	Act MG	0	0.791561	0.973	0.838	0
ENSDARG00000101584~~CU467822.2	Act MG	0	0.790168	0.724	0.37	0
ENSDARG00000041361~~ttk	Act MG	0	0.787858	0.364	0.029	0
ENSDARG00000021838~~rps23	Act MG	0	0.786704	0.971	0.775	0
ENSDARG00000060917~~anln	Act MG	0	0.785381	0.33	0.022	0
ENSDARG00000005513~~naca	Act MG	0	0.785168	0.949	0.734	0
ENSDARG00000103007~~rps3	Act MG	0	0.785034	0.973	0.776	0
ENSDARG00000037071~~rps26	Act MG	0	0.783864	0.947	0.715	0
ENSDARG00000041895~~cad	Act MG	0	0.783174	0.492	0.119	0
ENSDARG00000005993~~prc1b	Act MG	0	0.781838	0.32	0.021	0
ENSDARG00000015460~~racgap1	Act MG	0	0.780528	0.355	0.028	0
ENSDARG00000034855~~ccnb3	Act MG	0	0.778928	0.306	0.029	0
ENSDARG00000090337~~pprc1	Act MG	0	0.778255	0.377	0.05	0
ENSDARG00000088030~~rpl35a	Act MG	0	0.776488	0.98	0.822	0
ENSDARG00000005462~~kif4	Act MG	0	0.77608	0.369	0.03	0
ENSDARG00000070239~~knl1	Act MG	0	0.775553	0.366	0.032	0
ENSDARG00000044491~~kif20a	Act MG	0	0.767542	0.331	0.022	0
ENSDARG00000103730~~vgll4b	Act MG	0	0.761065	0.535	0.137	0
ENSDARG00000023290~~fabp3	Act MG	0	0.759921	0.874	0.535	0
ENSDARG00000041435~~uba52	Act MG	0	0.754192	0.955	0.756	0
ENSDARG00000099351~~igfbp1a	Act MG	0	0.753918	0.585	0.137	0
ENSDARG00000095906~~CR848047.1	Act MG	0	0.753642	0.495	0.163	0
ENSDARG00000045843~~apex1	Act MG	0	0.752662	0.724	0.293	0
ENSDARG00000005926~~ak2	Act MG	0	0.752611	0.672	0.23	0
ENSDARG00000043976~~etf1b	Act MG	0	0.750603	0.725	0.308	0
ENSDARG00000037960~~lrrc17	Act MG	0	0.747877	0.283	0.041	0
ENSDARG00000005673~~f3b	Act MG	0	0.747777	0.365	0.1	0
ENSDARG00000053047~~eif2s2	Act MG	0	0.744786	0.816	0.422	0
ENSDARG00000093622~~spc24	Act MG	0	0.742067	0.378	0.036	0
ENSDARG00000075211~~chd7	Act MG	0	0.740842	0.716	0.329	0
ENSDARG00000070770~~her4.3	Act MG	0	0.739635	0.281	0.014	0
ENSDARG00000058734~~prdx1	Act MG	0	0.739104	0.519	0.114	0
ENSDARG00000009640~~psmb1	Act MG	0	0.737355	0.836	0.427	0
ENSDARG00000102624~~kif22	Act MG	0	0.731903	0.392	0.053	0
ENSDARG00000006316~~rpl23a	Act MG	0	0.730839	0.951	0.745	0
ENSDARG00000006225~~ddx39aa	Act MG	0	0.728161	0.716	0.277	0
ENSDARG00000074242~~serbp1a	Act MG	0	0.727975	0.937	0.671	0
ENSDARG00000030441~~ppa1b	Act MG	0	0.726557	0.71	0.277	0
ENSDARG00000040245~~kpnb3	Act MG	0	0.72568	0.55	0.176	0
ENSDARG00000092693~~tpt1	Act MG	0	0.725397	0.96	0.75	0
ENSDARG00000058328~~lsm7	Act MG	0	0.725279	0.786	0.388	0
ENSDARG00000076140~~clcf1	Act MG	0	0.725233	0.262	0.017	0
ENSDARG00000096554~~si:dkey-25o16.4	Act MG	0	0.717758	0.353	0.03	0
ENSDARG00000017676~~mmp2	Act MG	0	0.716124	0.372	0.057	0
ENSDARG00000036558~~col18a1a	Act MG	0	0.715979	0.584	0.174	0
ENSDARG00000020482~~nono	Act MG	0	0.715499	0.679	0.246	0
ENSDARG00000092546~~pdap1a	Act MG	0	0.711564	0.645	0.23	0
ENSDARG00000045776~~cnbpa	Act MG	0	0.710761	0.75	0.341	0
ENSDARG00000068629~~cd151l	Act MG	0	0.710388	0.406	0.048	0
ENSDARG00000059001~~pim2	Act MG	0	0.709009	0.465	0.102	0
ENSDARG00000038446~~nrp2b	Act MG	0	0.707844	0.445	0.112	0
ENSDARG00000103409~~uhrf1	Act MG	0	0.70768	0.38	0.047	0
ENSDARG00000003938~~rpa1	Act MG	0	0.707652	0.475	0.108	0
ENSDARG00000004757~~ybx1	Act MG	0	0.70552	0.974	0.812	0
ENSDARG00000023298~~rps27.1	Act MG	0	0.701117	0.973	0.789	0
ENSDARG00000070545~~top1l	Act MG	0	0.700403	0.762	0.419	0
ENSDARG00000092337~~CU467861.6	Act MG	0	0.699437	0.514	0.138	0
ENSDARG00000104114~~kmt5ab	Act MG	0	0.698228	0.284	0.021	0
ENSDARG00000010792~~cdc25b	Act MG	0	0.697395	0.342	0.05	0
ENSDARG00000092638~~ptprua	Act MG	0	0.696678	0.411	0.09	0
ENSDARG00000022129~~rbm4.3	Act MG	0	0.695629	0.821	0.422	0
ENSDARG00000014571~~ctnnb1	Act MG	0	0.695505	0.717	0.288	0
ENSDARG00000015422~~ppil1	Act MG	0	0.695363	0.493	0.107	0
ENSDARG00000052348~~smarca5	Act MG	0	0.692767	0.646	0.232	0
ENSDARG00000078433~~spc25	Act MG	0	0.691052	0.383	0.04	0
ENSDARG00000037962~~psmb7	Act MG	0	0.69102	0.793	0.39	0
ENSDARG00000016516~~rbm8a	Act MG	0	0.690109	0.868	0.531	0
ENSDARG00000029150~~hsp90ab1	Act MG	0	0.686144	0.996	0.943	0
ENSDARG00000053446~~sub1a	Act MG	0	0.684967	0.884	0.545	0
ENSDARG00000101919~~foxj1a	Act MG	0	0.683657	0.285	0.016	0
ENSDARG00000058479~~zgc:110425	Act MG	0	0.68082	0.281	0.064	0
ENSDARG00000076228~~kif2c	Act MG	0	0.680495	0.31	0.02	0
ENSDARG00000006413~~rpl38	Act MG	0	0.679282	0.956	0.797	0
ENSDARG00000103996~~spdl1	Act MG	0	0.679158	0.317	0.021	0
ENSDARG00000030700~~ctps1a	Act MG	0	0.677375	0.462	0.098	0
ENSDARG00000068759~~si:ch211-244o22.2	Act MG	0	0.676498	0.324	0.026	0
ENSDARG00000070019~~taf15	Act MG	0	0.675022	0.737	0.31	0
ENSDARG00000014685~~esco2	Act MG	0	0.674538	0.363	0.061	0
ENSDARG00000078118~~sinhcafl	Act MG	0	0.674297	0.534	0.139	0
ENSDARG00000092660~~cyp27c1	Act MG	0	0.673596	0.315	0.05	0
ENSDARG00000008388~~mmp14b	Act MG	0	0.672619	0.423	0.092	0
ENSDARG00000071694~~ndc80	Act MG	0	0.672514	0.341	0.025	0
ENSDARG00000018328~~rhocb	Act MG	0	0.672076	0.477	0.107	0
ENSDARG00000038635~~magoh	Act MG	0	0.67204	0.687	0.267	0
ENSDARG00000015427~~hdac1	Act MG	0	0.671359	0.852	0.454	0
ENSDARG00000002215~~rtca	Act MG	0	0.671039	0.609	0.192	0
ENSDARG00000008494~~myl6	Act MG	0	0.670249	0.554	0.243	0
ENSDARG00000005574~~vsx2	Act MG	0	0.668853	0.437	0.124	0
ENSDARG00000007278~~ect2	Act MG	0	0.66539	0.298	0.023	0
ENSDARG00000044601~~rtn4a	Act MG	0	0.664213	0.9	0.558	0
ENSDARG00000036080~~cd81a	Act MG	0	0.663388	0.823	0.45	0
ENSDARG00000016173~~cct3	Act MG	0	0.662119	0.804	0.393	0
ENSDARG00000117089~~CKS2	Act MG	0	0.659482	0.355	0.031	0
ENSDARG00000103594~~npm3	Act MG	0	0.655055	0.565	0.163	0
ENSDARG00000059357~~sarnp	Act MG	0	0.65458	0.586	0.175	0
ENSDARG00000034670~~ube2e2	Act MG	0	0.654034	0.551	0.21	0
ENSDARG00000059654~~eif3ba	Act MG	0	0.653841	0.754	0.338	0
ENSDARG00000058203~~smc1al	Act MG	0	0.652439	0.769	0.366	0
ENSDARG00000069397~~zswim8	Act MG	0	0.650975	0.489	0.198	0
ENSDARG00000068401~~yap1	Act MG	0	0.650895	0.431	0.097	0
ENSDARG00000045308~~pola1	Act MG	0	0.648686	0.355	0.067	0
ENSDARG00000039578~~pa2g4a	Act MG	0	0.646962	0.592	0.198	0
ENSDARG00000013794~~klf11b	Act MG	0	0.646223	0.464	0.104	0
ENSDARG00000031775~~ube2s	Act MG	0	0.645848	0.359	0.079	0
ENSDARG00000070046~~eny2	Act MG	0	0.644186	0.626	0.204	0
ENSDARG00000101037~~asf1ba	Act MG	0	0.640838	0.332	0.035	0
ENSDARG00000099144~~igfbp3	Act MG	0	0.640041	0.312	0.043	0
ENSDARG00000040184~~syncrip	Act MG	0	0.639892	0.894	0.572	0
ENSDARG00000102191~~CPNE8	Act MG	0	0.638224	0.351	0.065	0
ENSDARG00000023443~~tjp2b	Act MG	0	0.632105	0.387	0.1	0
ENSDARG00000021896~~asap3	Act MG	0	0.631763	0.293	0.034	0
ENSDARG00000055475~~rps27.2	Act MG	0	0.631316	0.961	0.801	0
ENSDARG00000094977~~si:ch211-156j22.4	Act MG	0	0.628489	0.237	0.014	0
ENSDARG00000043923~~sox9b	Act MG	0	0.62769	0.269	0.024	0
ENSDARG00000105046~~ccnf	Act MG	0	0.626967	0.292	0.027	0
ENSDARG00000003779~~ctnnd2b	Act MG	0	0.625749	0.623	0.249	0
ENSDARG00000014591~~ilf2	Act MG	0	0.621395	0.755	0.328	0
ENSDARG00000045248~~h3f3d	Act MG	0	0.620621	0.955	0.751	0
ENSDARG00000002304~~gins2	Act MG	0	0.619873	0.324	0.037	0
ENSDARG00000044437~~cdca5	Act MG	0	0.619047	0.343	0.033	0
ENSDARG00000035871~~rpl30	Act MG	0	0.618955	0.967	0.805	0
ENSDARG00000003526~~psma5	Act MG	0	0.617795	0.686	0.28	0
ENSDARG00000044807~~dck	Act MG	0	0.617312	0.301	0.039	0
ENSDARG00000039830~~gng5	Act MG	0	0.615189	0.655	0.225	0
ENSDARG00000074201~~flna	Act MG	0	0.614024	0.395	0.129	0
ENSDARG00000093783~~si:dkey-70b23.2	Act MG	0	0.614012	0.328	0.035	0
ENSDARG00000103682~~si:dkey-23i12.5	Act MG	0	0.613203	0.529	0.161	0
ENSDARG00000008049~~si:dkey-42i9.4	Act MG	0	0.611999	0.625	0.217	0
ENSDARG00000015325~~u2af1	Act MG	0	0.610438	0.694	0.278	0
ENSDARG00000078310~~cecr2	Act MG	0	0.610361	0.396	0.079	0
ENSDARG00000017180~~npc1	Act MG	0	0.608469	0.475	0.151	0
ENSDARG00000002591~~ruvbl1	Act MG	0	0.608111	0.59	0.196	0
ENSDARG00000104541~~msh6	Act MG	0	0.607115	0.32	0.056	0
ENSDARG00000117324~~LO018196.1	Act MG	0	0.604502	0.312	0.046	0
ENSDARG00000055868~~rsl1d1	Act MG	0	0.603726	0.563	0.192	0
ENSDARG00000099175~~hmgb1a	Act MG	0	0.602664	0.906	0.652	0
ENSDARG00000052856~~khdrbs1a	Act MG	0	0.60127	0.968	0.819	0
ENSDARG00000092798~~ppib	Act MG	0	0.599448	0.857	0.515	0
ENSDARG00000075682~~orc6	Act MG	0	0.59892	0.289	0.028	0
ENSDARG00000061468~~ncaph	Act MG	0	0.597776	0.319	0.031	0
ENSDARG00000078473~~nucks1a	Act MG	0	0.597485	0.796	0.448	0
ENSDARG00000028523~~inip	Act MG	0	0.597387	0.534	0.144	0
ENSDARG00000010144~~plppr3a	Act MG	0	0.597289	0.412	0.084	0
ENSDARG00000003952~~pfn2	Act MG	0	0.596748	0.877	0.554	0
ENSDARG00000002659~~mapre1b	Act MG	0	0.595688	0.685	0.282	0
ENSDARG00000062187~~kif14	Act MG	0	0.594724	0.279	0.019	0
ENSDARG00000002336~~dlc	Act MG	0	0.594659	0.225	0.013	0
ENSDARG00000091756~~insm1a	Act MG	0	0.594266	0.284	0.111	0
ENSDARG00000031293~~dnajc9	Act MG	0	0.59317	0.426	0.11	0
ENSDARG00000042864~~rpl7l1	Act MG	0	0.592949	0.504	0.138	0
ENSDARG00000076283~~snrpd3l	Act MG	0	0.592928	0.642	0.228	0
ENSDARG00000015930~~rwdd1	Act MG	0	0.592709	0.603	0.213	0
ENSDARG00000011510~~rcc2	Act MG	0	0.59214	0.644	0.241	0
ENSDARG00000044251~~rasgef1bb	Act MG	0	0.59158	0.436	0.09	0
ENSDARG00000100573~~ckap2l	Act MG	0	0.591541	0.288	0.024	0
ENSDARG00000043531~~jun	Act MG	0	0.591279	0.938	0.594	0
ENSDARG00000014085~~atp6v1e1a	Act MG	0	0.591127	0.465	0.112	0
ENSDARG00000097452~~CU929070.5	Act MG	0	0.58988	0.373	0.064	0
ENSDARG00000001767~~slc29a2	Act MG	0	0.588304	0.245	0.032	0
ENSDARG00000020232~~eif6	Act MG	0	0.586107	0.517	0.157	0
ENSDARG00000090697~~eif3ea	Act MG	0	0.585585	0.79	0.393	0
ENSDARG00000056531~~nutf2	Act MG	0	0.585219	0.503	0.135	0
ENSDARG00000017219~~pabpc1a	Act MG	0	0.584503	0.958	0.753	0
ENSDARG00000029072~~klf6a	Act MG	0	0.582313	0.596	0.256	0
ENSDARG00000028228~~zbtb18	Act MG	0	0.58226	0.703	0.298	0
ENSDARG00000103163~~tomm20a	Act MG	0	0.581593	0.61	0.266	0
ENSDARG00000070437~~rpl22	Act MG	0	0.581246	0.936	0.741	0
ENSDARG00000006963~~cse1l	Act MG	0	0.579578	0.535	0.167	0
ENSDARG00000002240~~psmb6	Act MG	0	0.579166	0.803	0.428	0
ENSDARG00000100019~~arhgap11a	Act MG	0	0.578304	0.279	0.022	0
ENSDARG00000101161~~orc4	Act MG	0	0.578071	0.353	0.05	0
ENSDARG00000017891~~tcp1	Act MG	0	0.577046	0.801	0.422	0
ENSDARG00000080010~~adh5	Act MG	0	0.574644	0.625	0.241	0
ENSDARG00000088130~~si:dkey-30c15.10	Act MG	0	0.574638	0.291	0.022	0
ENSDARG00000040163~~prim1	Act MG	0	0.573873	0.329	0.041	0
ENSDARG00000018404~~krt18a.1	Act MG	0	0.573534	0.254	0.086	0
ENSDARG00000003920~~setb	Act MG	0	0.573038	0.814	0.48	0
ENSDARG00000032296~~pomp	Act MG	0	0.572782	0.845	0.491	0
ENSDARG00000012603~~eif3ja	Act MG	0	0.57173	0.766	0.385	0
ENSDARG00000042458~~rfc4	Act MG	0	0.571095	0.359	0.059	0
ENSDARG00000104674~~cct2	Act MG	0	0.569945	0.81	0.425	0
ENSDARG00000013931~~eif3m	Act MG	0	0.569419	0.808	0.416	0
ENSDARG00000104837~~nudc	Act MG	0	0.569005	0.684	0.289	0
ENSDARG00000013938~~psmb3	Act MG	0	0.568952	0.797	0.421	0
ENSDARG00000037397~~ssrp1a	Act MG	0	0.567673	0.417	0.095	0
ENSDARG00000094892~~cenph	Act MG	0	0.567203	0.302	0.028	0
ENSDARG00000055753~~suv39h1b	Act MG	0	0.565854	0.318	0.036	0
ENSDARG00000043154~~ucp2	Act MG	0	0.565362	0.516	0.153	0
ENSDARG00000052103~~dtymk	Act MG	0	0.564623	0.34	0.042	0
ENSDARG00000056156~~npdc1b	Act MG	0	0.564483	0.41	0.095	0
ENSDARG00000008030~~myl9b	Act MG	0	0.564287	0.441	0.111	0
ENSDARG00000077822~~si:dkey-6i22.5	Act MG	0	0.564036	0.326	0.034	0
ENSDARG00000031795~~abcf1	Act MG	0	0.562814	0.71	0.324	0
ENSDARG00000069342~~zgc:153115	Act MG	0	0.562481	0.495	0.152	0
ENSDARG00000038559~~h1-0	Act MG	0	0.562165	0.62	0.357	0
ENSDARG00000034427~~jpt2	Act MG	0	0.56154	0.534	0.168	0
ENSDARG00000070485~~cenps	Act MG	0	0.559312	0.312	0.032	0
ENSDARG00000009871~~snrpc	Act MG	0	0.558564	0.561	0.174	0
ENSDARG00000024681~~pane1	Act MG	0	0.558126	0.324	0.036	0
ENSDARG00000059360~~srsf3b	Act MG	0	0.556652	0.786	0.421	0
ENSDARG00000056619~~arhgap42a	Act MG	0	0.556365	0.326	0.047	0
ENSDARG00000005098~~zgc:86764	Act MG	0	0.555845	0.285	0.023	0
ENSDARG00000057854~~sap18	Act MG	0	0.55548	0.701	0.299	0
ENSDARG00000076590~~atad2	Act MG	0	0.554354	0.291	0.032	0
ENSDARG00000096661~~si:ch211-286b5.5	Act MG	0	0.55415	0.659	0.234	0
ENSDARG00000077732~~alyref	Act MG	0	0.553028	0.707	0.348	0
ENSDARG00000004251~~dhfr	Act MG	0	0.552348	0.334	0.048	0
ENSDARG00000101560~~psma1	Act MG	0	0.551251	0.769	0.391	0
ENSDARG00000102349~~cep55l	Act MG	0	0.550403	0.26	0.017	0
ENSDARG00000045928~~psma4	Act MG	0	0.548884	0.756	0.371	0
ENSDARG00000052094~~notch1b	Act MG	0	0.548692	0.281	0.035	0
ENSDARG00000019444~~ssr4	Act MG	0	0.547583	0.705	0.311	0
ENSDARG00000026489~~khsrp	Act MG	0	0.546691	0.55	0.178	0
ENSDARG00000003941~~rrs1	Act MG	0	0.546419	0.374	0.084	0
ENSDARG00000017235~~eif5a	Act MG	0	0.546367	0.828	0.477	0
ENSDARG00000020465~~ewsr1b	Act MG	0	0.545222	0.725	0.335	0
ENSDARG00000102291~~eef1da	Act MG	0	0.543281	0.738	0.322	0
ENSDARG00000021483~~cdc14b	Act MG	0	0.539384	0.445	0.166	0
ENSDARG00000089626~~ptges3b	Act MG	0	0.5382	0.612	0.237	0
ENSDARG00000038941~~ppp1r1c	Act MG	0	0.537559	0.371	0.077	0
ENSDARG00000013475~~cct4	Act MG	0	0.537012	0.781	0.403	0
ENSDARG00000012073~~kif15	Act MG	0	0.535868	0.296	0.036	0
ENSDARG00000016188~~SBNO2	Act MG	0	0.535105	0.444	0.129	0
ENSDARG00000097082~~im:7152348	Act MG	0	0.534587	0.337	0.085	0
ENSDARG00000017741~~g3bp1	Act MG	0	0.533986	0.578	0.21	0
ENSDARG00000101844~~mibp2	Act MG	0	0.533797	0.758	0.379	0
ENSDARG00000058349~~polr2l	Act MG	0	0.533706	0.745	0.366	0
ENSDARG00000045399~~cct5	Act MG	0	0.533602	0.791	0.431	0
ENSDARG00000054696~~psmb4	Act MG	0	0.533596	0.726	0.335	0
ENSDARG00000104889~~kpnb1	Act MG	0	0.532991	0.522	0.174	0
ENSDARG00000030756~~dnmt1	Act MG	0	0.532977	0.326	0.068	0
ENSDARG00000071009~~kif20ba	Act MG	0	0.532656	0.268	0.018	0
ENSDARG00000017860~~rgs5b	Act MG	4.76509e-277	0.532608	0.15	0.063	1.54961e-272
ENSDARG00000052617~~raver1	Act MG	0	0.531344	0.255	0.02	0
ENSDARG00000041607~~eif4ebp3l	Act MG	0	0.530272	0.384	0.106	0
ENSDARG00000004427~~dpy30	Act MG	0	0.530017	0.664	0.266	0
ENSDARG00000024651~~snrpa1	Act MG	0	0.529737	0.556	0.183	0
ENSDARG00000070228~~cdk6	Act MG	0	0.528927	0.229	0.034	0
ENSDARG00000076509~~polr2d	Act MG	0	0.52862	0.657	0.256	0
ENSDARG00000093864~~wee1	Act MG	0	0.526989	0.362	0.071	0
ENSDARG00000059015~~lim2.2	Act MG	0	0.526834	0.266	0.049	0
ENSDARG00000056167~~hspe1	Act MG	0	0.526716	0.745	0.436	0
ENSDARG00000045155~~phf5a	Act MG	0	0.526574	0.596	0.202	0
ENSDARG00000079949~~supt16h	Act MG	0	0.52614	0.551	0.209	0
ENSDARG00000025043~~trip13	Act MG	0	0.525323	0.286	0.021	0
ENSDARG00000020289~~pif1	Act MG	0	0.523887	0.194	0.009	0
ENSDARG00000007823~~atf3	Act MG	0	0.523817	0.629	0.301	0
ENSDARG00000013351~~cirbpb	Act MG	0	0.522775	0.964	0.829	0
ENSDARG00000017107~~nr2e1	Act MG	0	0.521397	0.3	0.054	0
ENSDARG00000037746~~actb1	Act MG	0	0.52126	0.953	0.739	0
ENSDARG00000053666~~myb	Act MG	0	0.521244	0.26	0.039	0
ENSDARG00000009823~~pou3f1	Act MG	0	0.519283	0.234	0.053	0
ENSDARG00000102068~~shcbp1	Act MG	0	0.518827	0.266	0.021	0
ENSDARG00000090552~~si:dkey-7j14.6	Act MG	0	0.518745	0.79	0.412	0
ENSDARG00000041530~~ppih	Act MG	0	0.518248	0.413	0.092	0
ENSDARG00000089663~~lsm3	Act MG	0	0.516561	0.646	0.256	0
ENSDARG00000104227~~nop10	Act MG	0	0.515314	0.521	0.177	0
ENSDARG00000036625~~polr2f	Act MG	0	0.514669	0.677	0.293	0
ENSDARG00000016548~~eif5b	Act MG	0	0.514314	0.69	0.317	0
ENSDARG00000006219~~gnl3	Act MG	0	0.513844	0.429	0.126	0
ENSDARG00000098378~~CU694197.1	Act MG	0	0.512887	0.697	0.31	0
ENSDARG00000099724~~relt	Act MG	0	0.511942	0.307	0.041	0
ENSDARG00000068289~~eif3k	Act MG	0	0.510947	0.651	0.288	0
ENSDARG00000035308~~grb10b	Act MG	0	0.509463	0.411	0.14	0
ENSDARG00000074927~~bub1bb	Act MG	0	0.508563	0.234	0.016	0
ENSDARG00000002952~~smo	Act MG	0	0.508183	0.352	0.066	0
ENSDARG00000026577~~cdk2	Act MG	0	0.508053	0.298	0.033	0
ENSDARG00000052816~~shmt1	Act MG	0	0.507157	0.344	0.059	0
ENSDARG00000012066~~dcn	Act MG	0	0.506427	0.246	0.026	0
ENSDARG00000063285~~ube2t	Act MG	0	0.505948	0.281	0.029	0
ENSDARG00000094730~~acbd7	Act MG	2.36599e-280	0.505357	0.641	0.463	7.69418e-276
ENSDARG00000070463~~e2f3	Act MG	0	0.505295	0.338	0.071	0
ENSDARG00000070568~~atad5a	Act MG	0	0.504745	0.303	0.044	0
ENSDARG00000039020~~fbxo5	Act MG	0	0.503972	0.243	0.028	0
ENSDARG00000076526~~gar1	Act MG	0	0.503781	0.385	0.087	0
ENSDARG00000061187~~cbx5	Act MG	0	0.503595	0.727	0.356	0
ENSDARG00000053864~~elmsan1b	Act MG	0	0.501335	0.627	0.312	0
ENSDARG00000020887~~armc1l	Act MG	0	0.500809	0.261	0.02	0
ENSDARG00000035852~~cart3	Act MG	0	0.500426	0.338	0.105	0
ENSDARG00000101406~~rplp2	Act MG	0	0.500221	0.979	0.876	0
ENSDARG00000099572~~hmgn2	MGPCs	0	2.345	0.991	0.675	0
ENSDARG00000004169~~stmn1a	MGPCs	0	2.2429	0.722	0.181	0
ENSDARG00000053990~~hmgb2b	MGPCs	0	2.14398	0.976	0.525	0
ENSDARG00000028335~~hmga1a	MGPCs	0	2.05812	0.957	0.53	0
ENSDARG00000020504~~h3f3b.1	MGPCs	0	2.02016	0.956	0.676	0
ENSDARG00000076532~~si:ch211-222l21.1	MGPCs	0	1.97649	0.969	0.473	0
ENSDARG00000116491~~h2az2b	MGPCs	0	1.95556	0.961	0.619	0
ENSDARG00000029722~~hmgb2a	MGPCs	0	1.95388	0.968	0.643	0
ENSDARG00000054155~~pcna	MGPCs	0	1.91866	0.659	0.237	0
ENSDARG00000020711~~rrm2	MGPCs	0	1.86513	0.601	0.156	0
ENSDARG00000091756~~insm1a	MGPCs	0	1.79241	0.499	0.101	0
ENSDARG00000106529~~dut	MGPCs	0	1.77466	0.614	0.185	0
ENSDARG00000101637~~ccnd1	MGPCs	0	1.73399	0.572	0.173	0
ENSDARG00000101707~~si:ch211-156b7.4	MGPCs	0	1.64191	0.722	0.209	0
ENSDARG00000007275~~si:ch211-251b21.1	MGPCs	0	1.60876	0.549	0.244	0
ENSDARG00000029406~~h2ax	MGPCs	0	1.58247	0.61	0.193	0
ENSDARG00000070959~~si:ch211-288g17.3	MGPCs	0	1.57989	0.904	0.527	0
ENSDARG00000045904~~nr2e3	MGPCs	0	1.532	0.474	0.156	0
ENSDARG00000097691~~pclaf	MGPCs	0	1.45054	0.476	0.121	0
ENSDARG00000097102~~si:ch73-281n10.2	MGPCs	0	1.42731	0.943	0.737	0
ENSDARG00000103672~~cirbpa	MGPCs	0	1.42128	0.972	0.773	0
ENSDARG00000060756~~abhd6a	MGPCs	0	1.4181	0.338	0.153	0
ENSDARG00000054929~~zgc:110540	MGPCs	0	1.41737	0.403	0.088	0
ENSDARG00000091150~~mki67	MGPCs	0	1.37759	0.568	0.166	0
ENSDARG00000062152~~chaf1a	MGPCs	0	1.37666	0.534	0.124	0
ENSDARG00000105037~~snrpf	MGPCs	0	1.35231	0.855	0.482	0
ENSDARG00000100558~~slbp	MGPCs	0	1.34886	0.469	0.126	0
ENSDARG00000021864~~rplp1	MGPCs	0	1.34499	0.998	0.891	0
ENSDARG00000011201~~rplp2l	MGPCs	0	1.32533	0.994	0.797	0
ENSDARG00000001889~~tuba1a	MGPCs	0	1.3201	0.919	0.586	0
ENSDARG00000101624~~lmnb2	MGPCs	0	1.31382	0.721	0.314	0
ENSDARG00000008803~~marcksb	MGPCs	0	1.28703	0.824	0.371	0
ENSDARG00000006260~~tuba8l4	MGPCs	0	1.28565	0.899	0.63	0
ENSDARG00000051783~~rplp0	MGPCs	0	1.27613	0.98	0.769	0
ENSDARG00000036162~~hnrnpa0b	MGPCs	0	1.26017	0.936	0.67	0
ENSDARG00000102798~~mcm2	MGPCs	0	1.25413	0.369	0.088	0
ENSDARG00000088178~~tp53inp2	MGPCs	0	1.25363	0.513	0.169	0
ENSDARG00000098392~~ly6pge	MGPCs	0	1.25331	0.363	0.176	0
ENSDARG00000040777~~inhbb	MGPCs	0	1.22548	0.346	0.136	0
ENSDARG00000101362~~mibp	MGPCs	0	1.22455	0.397	0.085	0
ENSDARG00000036875~~rps12	MGPCs	0	1.22341	0.987	0.782	0
ENSDARG00000036044~~rps20	MGPCs	0	1.22267	0.987	0.779	0
ENSDARG00000029058~~rbbp4	MGPCs	0	1.21575	0.688	0.343	0
ENSDARG00000002613~~rpa3	MGPCs	0	1.21402	0.55	0.183	0
ENSDARG00000099865~~hnrnpabb	MGPCs	0	1.21271	0.889	0.575	0
ENSDARG00000071670~~tma7	MGPCs	0	1.21238	0.89	0.609	0
ENSDARG00000057026~~ran	MGPCs	0	1.20826	0.942	0.7	0
ENSDARG00000011405~~rps9	MGPCs	0	1.19977	0.988	0.806	0
ENSDARG00000054560~~her15.2	MGPCs	0	1.19061	0.48	0.221	0
ENSDARG00000030479~~hmgb1b	MGPCs	0	1.18336	0.867	0.51	0
ENSDARG00000042566~~rps7	MGPCs	0	1.18314	0.977	0.766	0
ENSDARG00000019181~~rpsa	MGPCs	0	1.18171	0.988	0.826	0
ENSDARG00000007697~~fabp7a	MGPCs	0	1.17805	0.913	0.567	0
ENSDARG00000011125~~snrpb	MGPCs	0	1.16661	0.862	0.531	0
ENSDARG00000057738~~hells	MGPCs	0	1.16316	0.458	0.136	0
ENSDARG00000025073~~rpl18a	MGPCs	0	1.1482	0.976	0.769	0
ENSDARG00000010160~~rps15a	MGPCs	0	1.14576	0.984	0.776	0
ENSDARG00000014867~~rpl8	MGPCs	0	1.14067	0.98	0.791	0
ENSDARG00000056186~~eif5a2	MGPCs	0	1.13885	0.801	0.455	0
ENSDARG00000092807~~si:dkey-151g10.6	MGPCs	0	1.13878	0.997	0.913	0
ENSDARG00000015111~~ddx39ab	MGPCs	0	1.13725	0.763	0.391	0
ENSDARG00000031495~~seta	MGPCs	0	1.13674	0.845	0.537	0
ENSDARG00000053457~~rpl23	MGPCs	0	1.13652	0.988	0.826	0
ENSDARG00000025350~~prdx2	MGPCs	0	1.13594	0.894	0.619	0
ENSDARG00000034897~~rps10	MGPCs	0	1.13155	0.978	0.789	0
ENSDARG00000095743~~sox11b	MGPCs	0	1.13101	0.584	0.239	0
ENSDARG00000019335~~hes6	MGPCs	0	1.13082	0.451	0.177	0
ENSDARG00000043509~~rpl11	MGPCs	0	1.12847	0.986	0.812	0
ENSDARG00000033175~~snrpe	MGPCs	0	1.1282	0.769	0.401	0
ENSDARG00000030602~~rps19	MGPCs	0	1.12529	0.989	0.828	0
ENSDARG00000077291~~rps2	MGPCs	0	1.12079	0.992	0.824	0
ENSDARG00000003599~~rpl3	MGPCs	0	1.11981	0.99	0.841	0
ENSDARG00000024488~~top2a	MGPCs	0	1.11455	0.425	0.134	0
ENSDARG00000019566~~neurod1	MGPCs	0	1.11146	0.596	0.388	0
ENSDARG00000011648~~snrpd1	MGPCs	0	1.1098	0.779	0.431	0
ENSDARG00000055996~~rps8a	MGPCs	0	1.10939	0.972	0.778	0
ENSDARG00000014690~~rps4x	MGPCs	0	1.10814	0.966	0.753	0
ENSDARG00000069065~~btg3	MGPCs	0	1.1073	0.57	0.243	0
ENSDARG00000098591~~tubb2b	MGPCs	0	1.09554	0.872	0.6	0
ENSDARG00000019230~~rpl7a	MGPCs	0	1.09491	0.993	0.833	0
ENSDARG00000043453~~rps5	MGPCs	0	1.08942	0.969	0.758	0
ENSDARG00000039208~~nasp	MGPCs	0	1.08898	0.474	0.152	0
ENSDARG00000036298~~rps13	MGPCs	0	1.08505	0.977	0.797	0
ENSDARG00000035692~~rps3a	MGPCs	0	1.08193	0.98	0.777	0
ENSDARG00000019778~~rps6	MGPCs	0	1.07986	0.972	0.769	0
ENSDARG00000054562~~her15.1	MGPCs	0	1.07714	0.526	0.242	0
ENSDARG00000041811~~rps25	MGPCs	0	1.07473	0.973	0.81	0
ENSDARG00000014017~~rrm1	MGPCs	0	1.07228	0.475	0.145	0
ENSDARG00000045487~~rps16	MGPCs	0	1.07113	0.972	0.795	0
ENSDARG00000060041~~lig1	MGPCs	0	1.07019	0.432	0.138	0
ENSDARG00000010244~~rpl22l1	MGPCs	0	1.06968	0.922	0.642	0
ENSDARG00000041619~~rack1	MGPCs	0	1.06682	0.967	0.756	0
ENSDARG00000036161~~hnrnpa0l	MGPCs	0	1.06304	0.903	0.61	0
ENSDARG00000014329~~npm1a	MGPCs	0	1.06294	0.516	0.259	0
ENSDARG00000025581~~rpl10	MGPCs	0	1.06007	0.978	0.803	0
ENSDARG00000078069~~rrm2	MGPCs	0	1.06002	0.205	0.049	0
ENSDARG00000034291~~rpl37	MGPCs	0	1.05943	0.985	0.837	0
ENSDARG00000037188~~rpa2	MGPCs	0	1.05803	0.484	0.166	0
ENSDARG00000099022~~faua	MGPCs	0	1.05364	0.977	0.796	0
ENSDARG00000032725~~rps27a	MGPCs	0	1.0527	0.971	0.79	0
ENSDARG00000044521~~eef1b2	MGPCs	0	1.05073	0.917	0.632	0
ENSDARG00000005791~~rpl28	MGPCs	0	1.04794	0.967	0.787	0
ENSDARG00000057556~~rpl17	MGPCs	0	1.04334	0.97	0.784	0
ENSDARG00000009285~~rpl15	MGPCs	0	1.04329	0.969	0.787	0
ENSDARG00000023330~~anp32b	MGPCs	0	1.04036	0.602	0.257	0
ENSDARG00000053058~~rps11	MGPCs	0	1.03967	0.973	0.799	0
ENSDARG00000058105~~rpl36a	MGPCs	0	1.03898	0.98	0.83	0
ENSDARG00000013307~~rpl19	MGPCs	0	1.03699	0.979	0.797	0
ENSDARG00000014013~~lbr	MGPCs	0	1.03695	0.482	0.174	0
ENSDARG00000006691~~rpl12	MGPCs	0	1.03402	0.966	0.774	0
ENSDARG00000025850~~rps21	MGPCs	0	1.03309	0.975	0.817	0
ENSDARG00000035860~~rps28	MGPCs	0	1.03304	0.977	0.811	0
ENSDARG00000040041~~mcm4	MGPCs	0	1.03249	0.348	0.087	0
ENSDARG00000020850~~eef1a1l1	MGPCs	0	1.03244	0.992	0.868	0
ENSDARG00000017744~~smc2	MGPCs	0	1.03191	0.394	0.097	0
ENSDARG00000099667~~snrpg	MGPCs	0	1.0317	0.697	0.355	0
ENSDARG00000020197~~rpl5a	MGPCs	0	1.02828	0.929	0.717	0
ENSDARG00000018334~~rpl35	MGPCs	0	1.0254	0.982	0.837	0
ENSDARG00000010516~~rpl21	MGPCs	0	1.02526	0.973	0.805	0
ENSDARG00000068820~~h2az2a	MGPCs	0	1.01942	0.715	0.407	0
ENSDARG00000030408~~rps26l	MGPCs	0	1.01868	0.964	0.772	0
ENSDARG00000029500~~rpl34	MGPCs	0	1.0172	0.976	0.804	0
ENSDARG00000029533~~rpl18	MGPCs	0	1.01602	0.984	0.824	0
ENSDARG00000070849~~rps15	MGPCs	0	1.01505	0.979	0.81	0
ENSDARG00000100588~~rpl36	MGPCs	0	1.01399	0.982	0.847	0
ENSDARG00000001767~~slc29a2	MGPCs	0	1.01268	0.253	0.043	0
ENSDARG00000054818~~rpl32	MGPCs	0	1.01219	0.977	0.818	0
ENSDARG00000039347~~rps24	MGPCs	0	1.01122	0.979	0.822	0
ENSDARG00000070108~~dek	MGPCs	0	1.00934	0.505	0.201	0
ENSDARG00000007099~~cx43.4	MGPCs	0	1.00879	0.479	0.138	0
ENSDARG00000007960~~hnrnpaba	MGPCs	0	1.00753	0.924	0.7	0
ENSDARG00000058451~~rpl6	MGPCs	0	1.00395	0.966	0.782	0
ENSDARG00000036629~~rps14	MGPCs	0	1.00358	0.975	0.816	0
ENSDARG00000099380~~rpl13	MGPCs	0	1.00048	0.987	0.849	0
ENSDARG00000007377~~odc1	MGPCs	0	0.998148	0.581	0.261	0
ENSDARG00000099104~~rpl24	MGPCs	0	0.996317	0.978	0.819	0
ENSDARG00000019507~~mcm5	MGPCs	0	0.996077	0.328	0.078	0
ENSDARG00000007320~~rpl7	MGPCs	0	0.992388	0.968	0.793	0
ENSDARG00000009212~~ppiaa	MGPCs	0	0.990826	0.968	0.799	0
ENSDARG00000052856~~khdrbs1a	MGPCs	0	0.989847	0.951	0.829	0
ENSDARG00000021838~~rps23	MGPCs	0	0.989052	0.972	0.786	0
ENSDARG00000015128~~rpl27	MGPCs	0	0.984764	0.971	0.806	0
ENSDARG00000036316~~rpl39	MGPCs	0	0.98316	0.978	0.819	0
ENSDARG00000055133~~cenpf	MGPCs	0	0.976946	0.424	0.127	0
ENSDARG00000023298~~rps27.1	MGPCs	0	0.976322	0.976	0.799	0
ENSDARG00000057683~~mcm6	MGPCs	0	0.97618	0.341	0.091	0
ENSDARG00000046157~~RPS17	MGPCs	0	0.973384	0.966	0.803	0
ENSDARG00000006092~~rad21a	MGPCs	0	0.973047	0.718	0.381	0
ENSDARG00000104011~~rps17	MGPCs	0	0.971716	0.936	0.684	0
ENSDARG00000040440~~snrpd2	MGPCs	0	0.969364	0.701	0.356	0
ENSDARG00000015427~~hdac1	MGPCs	0	0.969302	0.799	0.482	0
ENSDARG00000093022~~selenoh	MGPCs	0	0.967084	0.492	0.192	0
ENSDARG00000011510~~rcc2	MGPCs	0	0.96503	0.597	0.269	0
ENSDARG00000056119~~eef1g	MGPCs	0	0.963416	0.95	0.743	0
ENSDARG00000042905~~rpl10a	MGPCs	0	0.963202	0.96	0.769	0
ENSDARG00000087636~~hmgn6	MGPCs	0	0.961473	0.94	0.855	0
ENSDARG00000041182~~rpl4	MGPCs	0	0.956256	0.929	0.711	0
ENSDARG00000005191~~ahcy	MGPCs	0	0.952854	0.553	0.22	0
ENSDARG00000031435~~TXN	MGPCs	0	0.951721	0.839	0.578	0
ENSDARG00000077717~~rpl29	MGPCs	0	0.950584	0.971	0.822	0
ENSDARG00000024204~~mcm3	MGPCs	0	0.950456	0.333	0.088	0
ENSDARG00000015862~~rpl5b	MGPCs	0	0.948989	0.932	0.699	0
ENSDARG00000100392~~rps18	MGPCs	0	0.947959	0.971	0.813	0
ENSDARG00000100371~~eef2b	MGPCs	0	0.947503	0.894	0.659	0
ENSDARG00000053365~~rpl31	MGPCs	0	0.945178	0.961	0.821	0
ENSDARG00000103433~~rpl14	MGPCs	0	0.944034	0.965	0.847	0
ENSDARG00000089291~~cenpx	MGPCs	0	0.939361	0.451	0.151	0
ENSDARG00000117637~~CABZ01005379.1	MGPCs	0	0.937578	0.363	0.091	0
ENSDARG00000045843~~apex1	MGPCs	0	0.93301	0.649	0.325	0
ENSDARG00000036675~~hnrnpa1b	MGPCs	0	0.928209	0.84	0.572	0
ENSDARG00000006316~~rpl23a	MGPCs	0	0.927161	0.942	0.757	0
ENSDARG00000088030~~rpl35a	MGPCs	0	0.924702	0.976	0.831	0
ENSDARG00000041435~~uba52	MGPCs	0	0.923764	0.947	0.768	0
ENSDARG00000103007~~rps3	MGPCs	0	0.923536	0.963	0.788	0
ENSDARG00000115271~~zgc:171772	MGPCs	0	0.920607	0.978	0.846	0
ENSDARG00000044093~~rpl13a	MGPCs	0	0.92038	0.97	0.832	0
ENSDARG00000014685~~esco2	MGPCs	0	0.919697	0.323	0.082	0
ENSDARG00000007971~~cks1b	MGPCs	0	0.913206	0.378	0.107	0
ENSDARG00000101766~~ptmab	MGPCs	0	0.910421	0.985	0.918	0
ENSDARG00000006225~~ddx39aa	MGPCs	0	0.907444	0.639	0.309	0
ENSDARG00000045367~~tuba1b	MGPCs	0	0.900479	0.563	0.224	0
ENSDARG00000014591~~ilf2	MGPCs	0	0.897507	0.684	0.359	0
ENSDARG00000045248~~h3f3d	MGPCs	0	0.89593	0.932	0.765	0
ENSDARG00000037009~~banf1	MGPCs	0	0.892618	0.525	0.253	0
ENSDARG00000003860~~cbx3a	MGPCs	0	0.890684	0.729	0.431	0
ENSDARG00000037071~~rps26	MGPCs	0	0.89067	0.932	0.73	0
ENSDARG00000041232~~rps29	MGPCs	0	0.88257	0.981	0.878	0
ENSDARG00000011094~~ccna2	MGPCs	0	0.879404	0.379	0.108	0
ENSDARG00000022129~~rbm4.3	MGPCs	0	0.869646	0.738	0.453	0
ENSDARG00000033567~~fkbp1ab	MGPCs	0	0.869514	0.266	0.072	0
ENSDARG00000101813~~nap1l1	MGPCs	0	0.866696	0.572	0.295	0
ENSDARG00000023299~~snu13b	MGPCs	0	0.864449	0.513	0.242	0
ENSDARG00000103409~~uhrf1	MGPCs	0	0.863685	0.321	0.071	0
ENSDARG00000070109~~ncapg	MGPCs	0	0.858237	0.345	0.086	0
ENSDARG00000023290~~fabp3	MGPCs	0	0.850466	0.819	0.56	0
ENSDARG00000052348~~smarca5	MGPCs	0	0.850415	0.571	0.262	0
ENSDARG00000053446~~sub1a	MGPCs	0	0.849867	0.816	0.57	0
ENSDARG00000011404~~fen1	MGPCs	0	0.848977	0.364	0.113	0
ENSDARG00000042894~~tyms	MGPCs	0	0.847406	0.327	0.08	0
ENSDARG00000054911~~tmsb	MGPCs	0	0.843557	0.527	0.229	0
ENSDARG00000009640~~psmb1	MGPCs	0	0.839599	0.75	0.458	0
ENSDARG00000104674~~cct2	MGPCs	0	0.839022	0.745	0.453	0
ENSDARG00000078865~~cxxc5a	MGPCs	0	0.837331	0.606	0.35	0
ENSDARG00000005513~~naca	MGPCs	0	0.837294	0.934	0.748	0
ENSDARG00000035993~~sumo3b	MGPCs	0	0.833332	0.442	0.172	0
ENSDARG00000040184~~syncrip	MGPCs	0	0.831551	0.823	0.597	0
ENSDARG00000035871~~rpl30	MGPCs	0	0.831365	0.966	0.815	0
ENSDARG00000037350~~rpl9	MGPCs	0	0.82847	0.91	0.695	0
ENSDARG00000077620~~cdca7a	MGPCs	0	0.827085	0.265	0.072	0
ENSDARG00000052091~~rbpjb	MGPCs	0	0.826695	0.432	0.173	0
ENSDARG00000006413~~rpl38	MGPCs	0	0.821537	0.948	0.807	0
ENSDARG00000044807~~dck	MGPCs	0	0.820677	0.273	0.057	0
ENSDARG00000013351~~cirbpb	MGPCs	0	0.820139	0.965	0.837	0
ENSDARG00000004049~~marcksa	MGPCs	0	0.819	0.48	0.172	0
ENSDARG00000056732~~her4.1	MGPCs	0	0.818687	0.398	0.179	0
ENSDARG00000043483~~otx5	MGPCs	0	0.816879	0.422	0.19	0
ENSDARG00000014499~~nutf2l	MGPCs	0	0.813308	0.373	0.119	0
ENSDARG00000070822~~cnp	MGPCs	0	0.80975	0.544	0.239	0
ENSDARG00000016173~~cct3	MGPCs	0	0.808915	0.708	0.425	0
ENSDARG00000045167~~dlgap5	MGPCs	0	0.805746	0.344	0.096	0
ENSDARG00000056729~~her4.2	MGPCs	0	0.804189	0.388	0.167	0
ENSDARG00000045399~~cct5	MGPCs	0	0.799218	0.731	0.457	0
ENSDARG00000010791~~dla	MGPCs	0	0.79631	0.268	0.084	0
ENSDARG00000078748~~si:ch211-137a8.4	MGPCs	0	0.792061	0.784	0.559	0
ENSDARG00000092115~~eif4a1a	MGPCs	0	0.790617	0.711	0.431	0
ENSDARG00000010246~~prmt1	MGPCs	0	0.790108	0.651	0.388	0
ENSDARG00000037962~~psmb7	MGPCs	0	0.789544	0.708	0.421	0
ENSDARG00000068436~~si:ch1073-429i10.3	MGPCs	0	0.788027	0.836	0.653	0
ENSDARG00000014817~~ranbp1	MGPCs	0	0.787697	0.627	0.347	0
ENSDARG00000028119~~sumo3a	MGPCs	0	0.780918	0.746	0.48	0
ENSDARG00000045776~~cnbpa	MGPCs	0	0.77964	0.635	0.375	0
ENSDARG00000098529~~ccne2	MGPCs	0	0.777851	0.258	0.054	0
ENSDARG00000074242~~serbp1a	MGPCs	0	0.776729	0.877	0.692	0
ENSDARG00000077732~~alyref	MGPCs	0	0.775678	0.65	0.373	0
ENSDARG00000101844~~mibp2	MGPCs	0	0.774929	0.69	0.407	0
ENSDARG00000038635~~magoh	MGPCs	0	0.772637	0.585	0.3	0
ENSDARG00000004757~~ybx1	MGPCs	0	0.770889	0.962	0.822	0
ENSDARG00000101289~~slc29a1a	MGPCs	0	0.764709	0.342	0.104	0
ENSDARG00000004735~~hnrnpub	MGPCs	0	0.76354	0.739	0.486	0
ENSDARG00000076283~~snrpd3l	MGPCs	0	0.761284	0.548	0.26	0
ENSDARG00000044299~~lmnb1	MGPCs	0	0.760593	0.444	0.175	0
ENSDARG00000008049~~si:dkey-42i9.4	MGPCs	0	0.758561	0.513	0.25	0
ENSDARG00000005058~~ncapd2	MGPCs	0	0.757794	0.307	0.08	0
ENSDARG00000092693~~tpt1	MGPCs	0	0.757619	0.936	0.765	0
ENSDARG00000002344~~tubb4b	MGPCs	0	0.756776	0.913	0.784	0
ENSDARG00000026225~~nsd2	MGPCs	0	0.752051	0.351	0.101	0
ENSDARG00000028523~~inip	MGPCs	0	0.751356	0.446	0.175	0
ENSDARG00000031795~~abcf1	MGPCs	0	0.750879	0.613	0.355	0
ENSDARG00000103919~~si:ch73-1a9.3	MGPCs	0	0.749632	0.943	0.871	0
ENSDARG00000003938~~rpa1	MGPCs	0	0.749399	0.367	0.139	0
ENSDARG00000075559~~ppm1g	MGPCs	0	0.747768	0.509	0.23	0
ENSDARG00000054804~~anp32e	MGPCs	0	0.747357	0.864	0.67	0
ENSDARG00000036995~~lsm6	MGPCs	0	0.747157	0.708	0.441	0
ENSDARG00000002710~~ncl	MGPCs	0	0.74665	0.729	0.549	0
ENSDARG00000013475~~cct4	MGPCs	0	0.745815	0.701	0.432	0
ENSDARG00000017891~~tcp1	MGPCs	0	0.745268	0.707	0.452	0
ENSDARG00000038882~~smc4	MGPCs	0	0.743326	0.32	0.081	0
ENSDARG00000070046~~eny2	MGPCs	0	0.743181	0.51	0.238	0
ENSDARG00000058203~~smc1al	MGPCs	0	0.74262	0.671	0.398	0
ENSDARG00000017235~~eif5a	MGPCs	0	0.739988	0.758	0.503	0
ENSDARG00000032296~~pomp	MGPCs	0	0.737304	0.781	0.518	0
ENSDARG00000055475~~rps27.2	MGPCs	0	0.736181	0.943	0.812	0
ENSDARG00000114670~~ube2c	MGPCs	0	0.733983	0.353	0.117	0
ENSDARG00000092546~~pdap1a	MGPCs	0	0.732984	0.51	0.266	0
ENSDARG00000070019~~taf15	MGPCs	0	0.732797	0.621	0.345	0
ENSDARG00000070437~~rpl22	MGPCs	0	0.732687	0.922	0.753	0
ENSDARG00000016516~~rbm8a	MGPCs	0	0.730951	0.798	0.557	0
ENSDARG00000094426~~her4.2	MGPCs	0	0.730819	0.427	0.194	0
ENSDARG00000002240~~psmb6	MGPCs	0	0.728089	0.722	0.457	0
ENSDARG00000058328~~lsm7	MGPCs	0	0.727229	0.689	0.42	0
ENSDARG00000058349~~polr2l	MGPCs	0	0.726271	0.664	0.395	0
ENSDARG00000040224~~krcp	MGPCs	0	0.720734	0.232	0.044	0
ENSDARG00000039880~~arpp19b	MGPCs	0	0.719724	0.48	0.213	0
ENSDARG00000100513~~rps27l	MGPCs	0	0.718745	0.441	0.245	0
ENSDARG00000057691~~srsf1a	MGPCs	0	0.718632	0.677	0.425	0
ENSDARG00000038205~~her2	MGPCs	2.53425e-292	0.716034	0.164	0.06	8.24137e-288
ENSDARG00000015325~~u2af1	MGPCs	0	0.715634	0.587	0.311	0
ENSDARG00000002403~~nusap1	MGPCs	0	0.714286	0.314	0.104	0
ENSDARG00000057323~~e2f8	MGPCs	0	0.709818	0.219	0.041	0
ENSDARG00000044760~~gnaia	MGPCs	0	0.709744	0.343	0.14	0
ENSDARG00000061187~~cbx5	MGPCs	0	0.709273	0.635	0.386	0
ENSDARG00000013931~~eif3m	MGPCs	0	0.708827	0.718	0.446	0
ENSDARG00000030441~~ppa1b	MGPCs	0	0.708278	0.576	0.314	0
ENSDARG00000002215~~rtca	MGPCs	0	0.707771	0.461	0.229	0
ENSDARG00000090697~~eif3ea	MGPCs	0	0.706954	0.696	0.425	0
ENSDARG00000030756~~dnmt1	MGPCs	0	0.706139	0.29	0.086	0
ENSDARG00000099175~~hmgb1a	MGPCs	0	0.703234	0.865	0.671	0
ENSDARG00000045308~~pola1	MGPCs	0	0.703186	0.3	0.088	0
ENSDARG00000052150~~pbx4	MGPCs	0	0.701584	0.51	0.284	0
ENSDARG00000053047~~eif2s2	MGPCs	0	0.70127	0.7	0.455	0
ENSDARG00000004427~~dpy30	MGPCs	0	0.697453	0.562	0.298	0
ENSDARG00000101037~~asf1ba	MGPCs	0	0.696882	0.255	0.059	0
ENSDARG00000059357~~sarnp	MGPCs	0	0.691843	0.459	0.21	0
ENSDARG00000041723~~TUBB4B	MGPCs	0	0.690688	0.305	0.098	0
ENSDARG00000078473~~nucks1a	MGPCs	0	0.689815	0.711	0.476	0
ENSDARG00000103791~~nme2b.1	MGPCs	0	0.68946	0.925	0.756	0
ENSDARG00000041895~~cad	MGPCs	0	0.688017	0.354	0.153	0
ENSDARG00000016484~~dkc1	MGPCs	0	0.686445	0.356	0.154	0
ENSDARG00000070545~~top1l	MGPCs	0	0.684271	0.673	0.446	0
ENSDARG00000040245~~kpnb3	MGPCs	0	0.683323	0.426	0.208	0
ENSDARG00000020482~~nono	MGPCs	0	0.683165	0.55	0.282	0
ENSDARG00000104353~~nop58	MGPCs	0	0.681102	0.432	0.219	0
ENSDARG00000012274~~eif4e1c	MGPCs	0	0.680208	0.475	0.249	0
ENSDARG00000075621~~birc5a	MGPCs	0	0.678589	0.287	0.1	0
ENSDARG00000029252~~ssb	MGPCs	0	0.677639	0.464	0.244	0
ENSDARG00000045155~~phf5a	MGPCs	0	0.674141	0.485	0.235	0
ENSDARG00000031293~~dnajc9	MGPCs	0	0.67288	0.329	0.137	0
ENSDARG00000037397~~ssrp1a	MGPCs	0	0.672839	0.338	0.12	0
ENSDARG00000059654~~eif3ba	MGPCs	0	0.672163	0.638	0.372	0
ENSDARG00000089626~~ptges3b	MGPCs	0	0.671816	0.498	0.268	0
ENSDARG00000038228~~selenow2a	MGPCs	0	0.669528	0.566	0.32	0
ENSDARG00000010710~~msi1	MGPCs	0	0.667442	0.671	0.413	0
ENSDARG00000037675~~npm1b	MGPCs	0	0.664134	0.459	0.21	0
ENSDARG00000039830~~gng5	MGPCs	0	0.663712	0.519	0.262	0
ENSDARG00000053912~~fbl	MGPCs	0	0.662611	0.486	0.274	0
ENSDARG00000068168~~hes2.2	MGPCs	0	0.662197	0.208	0.08	0
ENSDARG00000097082~~im:7152348	MGPCs	0	0.660669	0.294	0.104	0
ENSDARG00000089663~~lsm3	MGPCs	0	0.659181	0.544	0.288	0
ENSDARG00000058479~~zgc:110425	MGPCs	0	0.658745	0.242	0.08	0
ENSDARG00000045926~~crabp1a	MGPCs	0	0.657394	0.692	0.407	0
ENSDARG00000002304~~gins2	MGPCs	0	0.656303	0.241	0.061	0
ENSDARG00000013938~~psmb3	MGPCs	0	0.656116	0.697	0.451	0
ENSDARG00000089302~~hnrnpa0a	MGPCs	0	0.655858	0.743	0.537	0
ENSDARG00000055753~~suv39h1b	MGPCs	0	0.655299	0.255	0.058	0
ENSDARG00000039578~~pa2g4a	MGPCs	0	0.65406	0.454	0.233	0
ENSDARG00000075211~~chd7	MGPCs	0	0.653445	0.615	0.361	0
ENSDARG00000012820~~nop56	MGPCs	0	0.652404	0.529	0.314	0
ENSDARG00000003920~~setb	MGPCs	0	0.651188	0.729	0.507	0
ENSDARG00000087554~~cdk1	MGPCs	0	0.650553	0.315	0.105	0
ENSDARG00000037640~~aurkb	MGPCs	0	0.650396	0.278	0.085	0
ENSDARG00000076659~~cdca7b	MGPCs	0	0.649881	0.247	0.067	0
ENSDARG00000009871~~snrpc	MGPCs	0	0.648349	0.452	0.206	0
ENSDARG00000101560~~psma1	MGPCs	0	0.647714	0.666	0.422	0
ENSDARG00000027749~~hirip3	MGPCs	0	0.64728	0.356	0.15	0
ENSDARG00000075883~~bub3	MGPCs	0	0.645153	0.382	0.163	0
ENSDARG00000057854~~sap18	MGPCs	0	0.644717	0.573	0.333	0
ENSDARG00000004251~~dhfr	MGPCs	0	0.641009	0.265	0.071	0
ENSDARG00000058128~~msna	MGPCs	0	0.640331	0.62	0.375	0
ENSDARG00000078654~~tpx2	MGPCs	0	0.640151	0.296	0.097	0
ENSDARG00000086618~~psma3	MGPCs	0	0.637025	0.731	0.487	0
ENSDARG00000070828~~actl6a	MGPCs	0	0.633538	0.482	0.231	0
ENSDARG00000071684~~rx1	MGPCs	0	0.63323	0.52	0.315	0
ENSDARG00000059360~~srsf3b	MGPCs	0	0.6322	0.688	0.451	0
ENSDARG00000004713~~mad2l1	MGPCs	0	0.630535	0.288	0.095	0
ENSDARG00000103594~~npm3	MGPCs	0	0.627933	0.404	0.201	0
ENSDARG00000045928~~psma4	MGPCs	0	0.625007	0.648	0.402	0
ENSDARG00000032264~~mybl2b	MGPCs	0	0.623342	0.228	0.045	0
ENSDARG00000020465~~ewsr1b	MGPCs	0	0.620921	0.603	0.368	0
ENSDARG00000015759~~tspan7	MGPCs	0	0.620083	0.377	0.179	0
ENSDARG00000080010~~adh5	MGPCs	0	0.619103	0.516	0.273	0
ENSDARG00000068432~~si:dkey-56m19.5	MGPCs	0	0.618214	0.48	0.234	0
ENSDARG00000003469~~neurod4	MGPCs	0	0.617893	0.432	0.228	0
ENSDARG00000015422~~ppil1	MGPCs	0	0.617564	0.352	0.142	0
ENSDARG00000035634~~rfc5	MGPCs	0	0.617455	0.301	0.104	0
ENSDARG00000009942~~cdc6	MGPCs	0	0.617104	0.201	0.042	0
ENSDARG00000069422~~nhp2	MGPCs	0	0.616444	0.362	0.172	0
ENSDARG00000003952~~pfn2	MGPCs	0	0.614224	0.79	0.58	0
ENSDARG00000016871~~smarce1	MGPCs	0	0.61318	0.623	0.371	0
ENSDARG00000037559~~uba1	MGPCs	0	0.611867	0.692	0.463	0
ENSDARG00000054696~~psmb4	MGPCs	0	0.611048	0.61	0.368	0
ENSDARG00000077226~~smarca4a	MGPCs	0	0.610527	0.589	0.346	0
ENSDARG00000040946~~olig2	MGPCs	0	0.609719	0.223	0.084	0
ENSDARG00000061228~~pfdn4	MGPCs	0	0.607788	0.555	0.328	0
ENSDARG00000005926~~ak2	MGPCs	0	0.607109	0.501	0.271	0
ENSDARG00000022684~~fkbp1aa	MGPCs	0	0.605719	0.874	0.689	0
ENSDARG00000012073~~kif15	MGPCs	0	0.6053	0.241	0.056	0
ENSDARG00000009823~~pou3f1	MGPCs	0	0.603984	0.189	0.068	0
ENSDARG00000021252~~cct6a	MGPCs	0	0.603162	0.637	0.397	0
ENSDARG00000078433~~spc25	MGPCs	0	0.602739	0.25	0.072	0
ENSDARG00000053666~~myb	MGPCs	0	0.60159	0.213	0.056	0
ENSDARG00000003526~~psma5	MGPCs	0	0.601426	0.551	0.316	0
ENSDARG00000078118~~sinhcafl	MGPCs	0	0.600594	0.414	0.173	0
ENSDARG00000068434~~h3f3b.1	MGPCs	0	0.599507	0.813	0.639	0
ENSDARG00000111939~~atf4a	MGPCs	0	0.599363	0.66	0.459	0
ENSDARG00000030999~~mybl1	MGPCs	0	0.596494	0.256	0.087	0
ENSDARG00000076509~~polr2d	MGPCs	0	0.594995	0.53	0.291	0
ENSDARG00000099499~~ndufa4l	MGPCs	0	0.594747	0.914	0.765	0
ENSDARG00000038559~~h1-0	MGPCs	7.29637e-215	0.59307	0.545	0.379	2.37278e-210
ENSDARG00000008380~~brd7	MGPCs	0	0.588622	0.5	0.26	0
ENSDARG00000038695~~elavl1a	MGPCs	0	0.587041	0.611	0.389	0
ENSDARG00000077533~~eif3f	MGPCs	0	0.58686	0.765	0.545	0
ENSDARG00000002591~~ruvbl1	MGPCs	0	0.585091	0.444	0.231	0
ENSDARG00000102741~~sumo2b	MGPCs	0	0.584844	0.74	0.504	0
ENSDARG00000036625~~polr2f	MGPCs	0	0.584078	0.554	0.326	0
ENSDARG00000014569~~hnrnpr	MGPCs	0	0.583888	0.514	0.282	0
ENSDARG00000054942~~lgals2a	MGPCs	3.63901e-35	0.582767	0.298	0.238	1.18341e-30
ENSDARG00000101161~~orc4	MGPCs	0	0.580696	0.26	0.076	0
ENSDARG00000005462~~kif4	MGPCs	0	0.580436	0.23	0.062	0
ENSDARG00000063535~~chd4a	MGPCs	0	0.580084	0.614	0.377	0
ENSDARG00000070568~~atad5a	MGPCs	0	0.579206	0.244	0.064	0
ENSDARG00000044125~~txn	MGPCs	9.19154e-145	0.575722	0.463	0.321	2.98909e-140
ENSDARG00000103994~~ppiab	MGPCs	0	0.575159	0.97	0.901	0
ENSDARG00000068289~~eif3k	MGPCs	0	0.573522	0.54	0.319	0
ENSDARG00000038030~~rbx1	MGPCs	0	0.571611	0.794	0.592	0
ENSDARG00000042458~~rfc4	MGPCs	0	0.570506	0.263	0.084	0
ENSDARG00000036816~~pou2f2a	MGPCs	0	0.569383	0.154	0.042	0
ENSDARG00000010481~~bzw1a	MGPCs	0	0.569006	0.531	0.308	0
ENSDARG00000104889~~kpnb1	MGPCs	0	0.568338	0.402	0.204	0
ENSDARG00000010487~~sae1	MGPCs	0	0.567427	0.357	0.145	0
ENSDARG00000076590~~atad2	MGPCs	0	0.56721	0.222	0.053	0
ENSDARG00000102832~~baz1b	MGPCs	0	0.565207	0.46	0.247	0
ENSDARG00000024651~~snrpa1	MGPCs	0	0.565063	0.433	0.216	0
ENSDARG00000031511~~psmb2	MGPCs	0	0.564982	0.556	0.336	0
ENSDARG00000017219~~pabpc1a	MGPCs	0	0.564538	0.91	0.769	0
ENSDARG00000052816~~shmt1	MGPCs	0	0.564238	0.253	0.084	0
ENSDARG00000035324~~hnrnpl	MGPCs	0	0.562953	0.524	0.298	0
ENSDARG00000037108~~pfdn6	MGPCs	0	0.561995	0.475	0.265	0
ENSDARG00000040443~~polr2i	MGPCs	0	0.561717	0.401	0.183	0
ENSDARG00000104837~~nudc	MGPCs	0	0.560096	0.534	0.325	0
ENSDARG00000007385~~cct7	MGPCs	0	0.559603	0.678	0.459	0
ENSDARG00000015239~~prpf19	MGPCs	0	0.559377	0.38	0.17	0
ENSDARG00000021257~~eif3d	MGPCs	0	0.558141	0.622	0.398	0
ENSDARG00000019004~~smarcd1	MGPCs	0	0.558048	0.537	0.301	0
ENSDARG00000029150~~hsp90ab1	MGPCs	0	0.555638	0.993	0.946	0
ENSDARG00000043154~~ucp2	MGPCs	0	0.555419	0.375	0.187	0
ENSDARG00000074057~~calm3b	MGPCs	0	0.55527	0.823	0.663	0
ENSDARG00000016855~~sf3b5	MGPCs	0	0.554811	0.419	0.217	0
ENSDARG00000040121~~psma2	MGPCs	0	0.552983	0.517	0.298	0
ENSDARG00000056167~~hspe1	MGPCs	1.79728e-294	0.551224	0.658	0.462	5.84476e-290
ENSDARG00000104541~~msh6	MGPCs	0	0.549796	0.242	0.078	0
ENSDARG00000063233~~baz1a	MGPCs	0	0.549605	0.336	0.136	0
ENSDARG00000010965~~psma8	MGPCs	0	0.54958	0.608	0.379	0
ENSDARG00000087238~~si:ch211-161h7.4	MGPCs	0	0.549079	0.251	0.077	0
ENSDARG00000030537~~psmc1a	MGPCs	0	0.547449	0.459	0.238	0
ENSDARG00000034916~~hat1	MGPCs	0	0.545047	0.356	0.157	0
ENSDARG00000041155~~morf4l1	MGPCs	0	0.544423	0.558	0.338	0
ENSDARG00000070463~~e2f3	MGPCs	0	0.544229	0.267	0.093	0
ENSDARG00000012603~~eif3ja	MGPCs	0	0.543726	0.633	0.419	0
ENSDARG00000098059~~fkbp3	MGPCs	0	0.543533	0.481	0.267	0
ENSDARG00000018891~~rnaseh2a	MGPCs	0	0.543408	0.275	0.1	0
ENSDARG00000098350~~mxd3	MGPCs	0	0.542859	0.281	0.113	0
ENSDARG00000019398~~psma6a	MGPCs	0	0.542721	0.47	0.252	0
ENSDARG00000102978~~eif4a3	MGPCs	0	0.540204	0.503	0.287	0
ENSDARG00000093156~~si:ch73-21g5.7	MGPCs	2.2984e-161	0.539771	0.158	0.073	7.4744e-157
ENSDARG00000012399~~adssl	MGPCs	0	0.539331	0.341	0.16	0
ENSDARG00000101406~~rplp2	MGPCs	0	0.537254	0.97	0.883	0
ENSDARG00000094892~~cenph	MGPCs	0	0.537246	0.202	0.053	0
ENSDARG00000045628~~rab34a	MGPCs	0	0.537128	0.293	0.114	0
ENSDARG00000033009~~h3f3c	MGPCs	0	0.537028	0.759	0.575	0
ENSDARG00000071573~~lsm5	MGPCs	0	0.536929	0.457	0.261	0
ENSDARG00000097452~~CU929070.5	MGPCs	0	0.536916	0.263	0.092	0
ENSDARG00000035679~~PSMA2	MGPCs	0	0.536053	0.53	0.314	0
ENSDARG00000058454~~dynll1	MGPCs	2.71284e-301	0.53572	0.765	0.584	8.82215e-297
ENSDARG00000056531~~nutf2	MGPCs	0	0.53533	0.353	0.17	0
ENSDARG00000017084~~bud31	MGPCs	0	0.535255	0.581	0.357	0
ENSDARG00000037229~~denr	MGPCs	0	0.532836	0.496	0.288	0
ENSDARG00000052721~~prim2	MGPCs	0	0.532329	0.225	0.066	0
ENSDARG00000115557~~cox7b	MGPCs	0	0.531521	0.902	0.767	0
ENSDARG00000026489~~khsrp	MGPCs	0	0.529278	0.407	0.212	0
ENSDARG00000001558~~kifc1	MGPCs	0	0.527259	0.224	0.073	0
ENSDARG00000035678~~zgc:91910	MGPCs	0	0.527193	0.524	0.323	0
ENSDARG00000070657~~pa2g4b	MGPCs	0	0.527052	0.468	0.265	0
ENSDARG00000052178~~eif2s1b	MGPCs	0	0.526141	0.533	0.309	0
ENSDARG00000015990~~hcfc1a	MGPCs	0	0.525869	0.455	0.242	0
ENSDARG00000005551~~hnrnph1l	MGPCs	0	0.525402	0.509	0.292	0
ENSDARG00000059725~~hypk	MGPCs	0	0.525349	0.624	0.416	0
ENSDARG00000015208~~rbb4l	MGPCs	0	0.523906	0.374	0.18	0
ENSDARG00000093622~~spc24	MGPCs	0	0.522584	0.214	0.07	0
ENSDARG00000104227~~nop10	MGPCs	2.91335e-289	0.521988	0.377	0.209	9.47422e-285
ENSDARG00000079949~~supt16h	MGPCs	0	0.519094	0.435	0.239	0
ENSDARG00000008551~~pole3	MGPCs	0	0.517638	0.325	0.146	0
ENSDARG00000034624~~nuf2	MGPCs	0	0.516513	0.222	0.07	0
ENSDARG00000099194~~CABZ01058261.1	MGPCs	0	0.51533	0.224	0.075	0
ENSDARG00000077822~~si:dkey-6i22.5	MGPCs	0	0.514635	0.215	0.06	0
ENSDARG00000052103~~dtymk	MGPCs	0	0.514373	0.224	0.07	0
ENSDARG00000091656~~lsm8	MGPCs	0	0.51416	0.44	0.239	0
ENSDARG00000018698~~carm1	MGPCs	0	0.513766	0.426	0.223	0
ENSDARG00000044437~~cdca5	MGPCs	0	0.512831	0.217	0.062	0
ENSDARG00000067975~~atp5if1a	MGPCs	7.7367e-273	0.512245	0.622	0.437	2.51597e-268
ENSDARG00000086411~~srsf10b	MGPCs	0	0.510047	0.35	0.157	0
ENSDARG00000101082~~eif3s6ip	MGPCs	0	0.510037	0.476	0.271	0
ENSDARG00000076667~~ccng1	MGPCs	2.12972e-157	0.509977	0.568	0.42	6.92585e-153
ENSDARG00000022978~~tmpob	MGPCs	0	0.509436	0.322	0.131	0
ENSDARG00000043976~~etf1b	MGPCs	2.02869e-273	0.507252	0.533	0.349	6.59731e-269
ENSDARG00000068992~~hspa8	MGPCs	0	0.506287	0.945	0.852	0
ENSDARG00000024681~~pane1	MGPCs	0	0.50592	0.218	0.062	0
ENSDARG00000055868~~rsl1d1	MGPCs	2.9453e-273	0.505846	0.398	0.229	9.57811e-269
ENSDARG00000042708~~tuba8l	MGPCs	0	0.505843	0.525	0.255	0
ENSDARG00000043713~~asf1bb	MGPCs	0	0.505432	0.235	0.088	0
ENSDARG00000075682~~orc6	MGPCs	0	0.505205	0.184	0.052	0
ENSDARG00000070833~~lin52	MGPCs	0	0.505101	0.363	0.175	0
ENSDARG00000006408~~hmgb3b	MGPCs	3.68367e-286	0.505048	0.462	0.28	1.19793e-281
ENSDARG00000101180~~mcm7	MGPCs	0	0.503969	0.219	0.052	0
ENSDARG00000060354~~samd7	MGPCs	2.79955e-246	0.503796	0.227	0.104	9.10412e-242
ENSDARG00000102291~~eef1da	MGPCs	0	0.502305	0.595	0.358	0
ENSDARG00000002172~~aplnra	MGPCs	0	0.501811	0.205	0.063	0
ENSDARG00000071410~~cks2	MGPCs	0	0.501755	0.22	0.077	0
ENSDARG00000008292~~eif2s3	MGPCs	0	0.501085	0.633	0.414	0
ENSDARG00000069552~~atoh7	RGC pre	0	4.54066	0.596	0.018	0
ENSDARG00000104903~~cdkn1cb	RGC pre	0	4.02162	0.527	0.026	0
ENSDARG00000054911~~tmsb	RGC pre	1.38257e-121	3.30377	0.952	0.252	4.49612e-117
ENSDARG00000026531~~alcama	RGC pre	4.85858e-152	3.26572	0.747	0.108	1.58001e-147
ENSDARG00000041959~~cxcr4b	RGC pre	8.14113e-200	3.17959	0.623	0.058	2.64749e-195
ENSDARG00000037997~~tubb5	RGC pre	5.56307e-106	3.15257	0.973	0.331	1.80911e-101
ENSDARG00000070538~~hey1	RGC pre	3.00616e-170	2.9347	0.658	0.074	9.77602e-166
ENSDARG00000070537~~stmn2b	RGC pre	1.03567e-200	2.93142	0.925	0.124	3.36801e-196
ENSDARG00000014420~~elavl3	RGC pre	9.36365e-87	2.7893	0.966	0.329	3.04506e-82
ENSDARG00000099744~~gap43	RGC pre	1.386e-162	2.67789	0.767	0.104	4.50727e-158
ENSDARG00000079578~~rbpms2b	RGC pre	1.0043e-98	2.6069	0.938	0.275	3.26598e-94
ENSDARG00000044375~~zgc:158291	RGC pre	1.91848e-222	2.38894	0.692	0.061	6.2389e-218
ENSDARG00000023290~~fabp3	RGC pre	3.21441e-58	2.3314	0.966	0.581	1.04532e-53
ENSDARG00000032369~~btbd6b	RGC pre	9.18069e-83	2.30416	0.733	0.171	2.98556e-78
ENSDARG00000043821~~klf7b	RGC pre	1.24336e-96	2.27719	0.849	0.202	4.0434e-92
ENSDARG00000091756~~insm1a	RGC pre	5.78012e-119	2.26162	0.76	0.133	1.8797e-114
ENSDARG00000010008~~vim	RGC pre	2.20306e-70	2.17484	0.836	0.259	7.16434e-66
ENSDARG00000068432~~si:dkey-56m19.5	RGC pre	1.82756e-82	2.09789	0.863	0.253	5.94321e-78
ENSDARG00000058538~~alcamb	RGC pre	2.93722e-102	2.07231	0.616	0.099	9.55185e-98
ENSDARG00000042840~~eml1	RGC pre	1.20783e-42	1.91943	0.767	0.32	3.92785e-38
ENSDARG00000001889~~tuba1a	RGC pre	7.00924e-57	1.90258	0.986	0.613	2.2794e-52
ENSDARG00000036816~~pou2f2a	RGC pre	4.01317e-134	1.85822	0.493	0.05	1.30508e-129
ENSDARG00000002587~~dpysl3	RGC pre	6.01523e-57	1.80691	0.849	0.279	1.95615e-52
ENSDARG00000051875~~islr2	RGC pre	9.04487e-90	1.75473	0.685	0.13	2.94139e-85
ENSDARG00000052182~~rbfox2	RGC pre	1.18243e-56	1.68044	0.719	0.198	3.84525e-52
ENSDARG00000070822~~cnp	RGC pre	3.11855e-67	1.66234	0.836	0.263	1.01415e-62
ENSDARG00000071026~~mllt11	RGC pre	9.64809e-75	1.62367	0.801	0.21	3.13756e-70
ENSDARG00000076532~~si:ch211-222l21.1	RGC pre	1.81658e-56	1.59715	0.993	0.513	5.90753e-52
ENSDARG00000097055~~si:ch211-284f22.3	RGC pre	7.22492e-96	1.57593	0.575	0.091	2.34954e-91
ENSDARG00000088178~~tp53inp2	RGC pre	1.5599e-59	1.56739	0.712	0.196	5.07281e-55
ENSDARG00000031240~~kidins220a	RGC pre	2.60917e-121	1.56109	0.555	0.07	8.48501e-117
ENSDARG00000016153~~dag1	RGC pre	7.18248e-46	1.55823	0.747	0.258	2.33574e-41
ENSDARG00000061328~~cdon	RGC pre	1.26614e-50	1.55718	0.568	0.141	4.11748e-46
ENSDARG00000026871~~uchl1	RGC pre	1.13418e-70	1.52355	0.774	0.202	3.68836e-66
ENSDARG00000039830~~gng5	RGC pre	2.05092e-48	1.48537	0.774	0.282	6.6696e-44
ENSDARG00000028676~~nuak1b	RGC pre	4.64472e-76	1.48507	0.555	0.102	1.51046e-71
ENSDARG00000003963~~traf4a	RGC pre	8.95877e-70	1.47592	0.603	0.125	2.91339e-65
ENSDARG00000004049~~marcksa	RGC pre	1.73277e-79	1.47339	0.801	0.197	5.63498e-75
ENSDARG00000008803~~marcksb	RGC pre	5.79135e-56	1.46753	0.952	0.408	1.88335e-51
ENSDARG00000055216~~tuba1c	RGC pre	2.78181e-50	1.43491	0.979	0.698	9.04645e-46
ENSDARG00000095743~~sox11b	RGC pre	4.50515e-69	1.39804	0.877	0.267	1.46508e-64
ENSDARG00000103959~~pak1	RGC pre	1.84543e-81	1.38319	0.664	0.133	6.00134e-77
ENSDARG00000088805~~nes	RGC pre	1.32089e-88	1.36663	0.459	0.063	4.29552e-84
ENSDARG00000079388~~agrn	RGC pre	2.10593e-64	1.35036	0.685	0.165	6.84849e-60
ENSDARG00000033234~~stmn2a	RGC pre	2.77188e-81	1.34754	0.616	0.112	9.01416e-77
ENSDARG00000079500~~kif3cb	RGC pre	5.10578e-165	1.31627	0.5	0.042	1.6604e-160
ENSDARG00000099312~~jpt1b	RGC pre	1.81521e-41	1.30563	0.932	0.554	5.90307e-37
ENSDARG00000056122~~gdi1	RGC pre	6.04191e-48	1.28711	0.89	0.356	1.96483e-43
ENSDARG00000042525~~ebf2	RGC pre	3.36942e-221	1.28706	0.356	0.017	1.09574e-216
ENSDARG00000012684~~atp2b1a	RGC pre	3.93547e-28	1.28281	0.89	0.492	1.27981e-23
ENSDARG00000006497~~rtn1a	RGC pre	7.31542e-40	1.27916	0.966	0.621	2.37897e-35
ENSDARG00000056175~~scrt2	RGC pre	5.09492e-48	1.25672	0.705	0.209	1.65687e-43
ENSDARG00000056740~~tmeff1b	RGC pre	9.40524e-49	1.25332	0.76	0.256	3.05858e-44
ENSDARG00000012949~~scml2	RGC pre	1.2183e-68	1.23943	0.541	0.104	3.96193e-64
ENSDARG00000055455~~gpm6aa	RGC pre	8.22765e-31	1.23179	0.973	0.69	2.67563e-26
ENSDARG00000004621~~gpm6ab	RGC pre	2.67087e-36	1.23033	0.932	0.479	8.68568e-32
ENSDARG00000002215~~rtca	RGC pre	2.4986e-47	1.2208	0.74	0.247	8.12546e-43
ENSDARG00000060756~~abhd6a	RGC pre	7.37307e-20	1.20159	0.452	0.168	2.39772e-15
ENSDARG00000011163~~sema3fa	RGC pre	3.96678e-25	1.20132	0.521	0.195	1.29e-20
ENSDARG00000053301~~insm1b	RGC pre	1.04296e-75	1.19899	0.322	0.036	3.39169e-71
ENSDARG00000053713~~ccdc88c	RGC pre	1.95136e-61	1.1965	0.616	0.143	6.34583e-57
ENSDARG00000015759~~tspan7	RGC pre	1.08543e-57	1.19186	0.705	0.194	3.52983e-53
ENSDARG00000031343~~rab6bb	RGC pre	2.10953e-69	1.19081	0.733	0.173	6.86019e-65
ENSDARG00000043932~~stmn4l	RGC pre	2.13333e-32	1.17802	0.479	0.141	6.9376e-28
ENSDARG00000101441~~lima1a	RGC pre	9.229e-58	1.17683	0.555	0.122	3.00127e-53
ENSDARG00000032575~~ywhaz	RGC pre	4.34867e-42	1.16912	0.815	0.326	1.41419e-37
ENSDARG00000011141~~dpysl5a	RGC pre	2.18286e-42	1.16632	0.76	0.28	7.09867e-38
ENSDARG00000030106~~stmn4	RGC pre	2.49735e-37	1.16513	0.575	0.178	8.12139e-33
ENSDARG00000056729~~her4.2	RGC pre	6.93935e-28	1.15195	0.534	0.185	2.25668e-23
ENSDARG00000056732~~her4.1	RGC pre	1.26826e-19	1.14278	0.486	0.196	4.12438e-15
ENSDARG00000015199~~cblb	RGC pre	7.84627e-48	1.14135	0.438	0.094	2.55161e-43
ENSDARG00000094426~~her4.2	RGC pre	9.32935e-32	1.12286	0.61	0.213	3.0339e-27
ENSDARG00000045639~~elavl4	RGC pre	4.67617e-26	1.12237	0.541	0.193	1.52069e-21
ENSDARG00000056519~~si:dkey-280e21.3	RGC pre	9.75622e-52	1.09649	0.712	0.199	3.17272e-47
ENSDARG00000045014~~tuba2	RGC pre	3.5048e-45	1.09277	0.671	0.196	1.13976e-40
ENSDARG00000075211~~chd7	RGC pre	1.29474e-35	1.0908	0.87	0.381	4.21048e-31
ENSDARG00000057322~~tmem47	RGC pre	8.48547e-44	1.07981	0.466	0.108	2.75948e-39
ENSDARG00000025495~~nhlh2	RGC pre	3.46508e-69	1.06659	0.486	0.081	1.12684e-64
ENSDARG00000022684~~fkbp1aa	RGC pre	4.46999e-31	1.04401	0.952	0.704	1.45364e-26
ENSDARG00000033738~~zgc:153867	RGC pre	9.28538e-23	1.03811	0.856	0.516	3.01961e-18
ENSDARG00000025350~~prdx2	RGC pre	4.38668e-27	1.03553	0.938	0.641	1.42655e-22
ENSDARG00000090872~~si:dkey-276j7.1	RGC pre	3.6256e-40	1.03462	0.808	0.325	1.17904e-35
ENSDARG00000090830~~tmem132e	RGC pre	8.90301e-49	1.03452	0.507	0.118	2.89526e-44
ENSDARG00000099093~~dock1	RGC pre	7.57223e-71	1.02687	0.411	0.062	2.46249e-66
ENSDARG00000007697~~fabp7a	RGC pre	3.79337e-24	1.02078	0.89	0.595	1.23361e-19
ENSDARG00000089302~~hnrnpa0a	RGC pre	2.95955e-26	1.01518	0.918	0.553	9.62445e-22
ENSDARG00000061121~~adgrl3.1	RGC pre	1.55021e-39	1.01224	0.644	0.202	5.0413e-35
ENSDARG00000030999~~mybl1	RGC pre	3.81767e-54	1.00455	0.486	0.101	1.24151e-49
ENSDARG00000029865~~rassf2a	RGC pre	3.50831e-40	1.00442	0.541	0.152	1.1409e-35
ENSDARG00000079632~~si:dkey-28b4.7	RGC pre	5.21727e-27	1.00362	0.76	0.357	1.69666e-22
ENSDARG00000004735~~hnrnpub	RGC pre	1.29472e-30	0.999028	0.904	0.506	4.21042e-26
ENSDARG00000056481~~vat1	RGC pre	1.6899e-29	0.998067	0.76	0.321	5.49556e-25
ENSDARG00000037746~~actb1	RGC pre	2.72125e-28	0.993391	0.979	0.767	8.84951e-24
ENSDARG00000089877~~C7H4orf48	RGC pre	6.59862e-37	0.991364	0.808	0.334	2.14587e-32
ENSDARG00000077811~~sox11a	RGC pre	3.9773e-28	0.988326	0.623	0.237	1.29342e-23
ENSDARG00000008049~~si:dkey-42i9.4	RGC pre	1.49204e-34	0.98583	0.712	0.271	4.85213e-30
ENSDARG00000013843~~sept5a	RGC pre	7.85784e-121	0.985696	0.377	0.032	2.55537e-116
ENSDARG00000087636~~hmgn6	RGC pre	8.5127e-31	0.984662	0.986	0.862	2.76833e-26
ENSDARG00000071684~~rx1	RGC pre	1.38791e-25	0.978878	0.74	0.332	4.5135e-21
ENSDARG00000016470~~anxa5b	RGC pre	3.05436e-35	0.968267	0.336	0.072	9.93277e-31
ENSDARG00000043313~~ank2b	RGC pre	3.30627e-21	0.967602	0.87	0.512	1.0752e-16
ENSDARG00000021143~~rtn1b	RGC pre	2.71277e-24	0.95189	0.753	0.36	8.82193e-20
ENSDARG00000054560~~her15.2	RGC pre	2.50479e-20	0.950984	0.568	0.242	8.14556e-16
ENSDARG00000100244~~ebf3a	RGC pre	1.24102e-53	0.949692	0.466	0.09	4.0358e-49
ENSDARG00000035715~~marcksl1b	RGC pre	1.1281e-35	0.941465	0.993	0.79	3.66857e-31
ENSDARG00000019335~~hes6	RGC pre	6.30444e-40	0.933189	0.644	0.199	2.0502e-35
ENSDARG00000051857~~tes	RGC pre	2.23947e-46	0.926802	0.384	0.076	7.28275e-42
ENSDARG00000101624~~lmnb2	RGC pre	7.66832e-27	0.923254	0.774	0.347	2.49374e-22
ENSDARG00000010878~~cdkn1ca	RGC pre	1.50414e-68	0.921084	0.37	0.051	4.89147e-64
ENSDARG00000013804~~capns1b	RGC pre	9.28825e-27	0.917238	0.61	0.242	3.02054e-22
ENSDARG00000056695~~phc2a	RGC pre	1.26879e-27	0.916308	0.514	0.179	4.12612e-23
ENSDARG00000017673~~nova2	RGC pre	5.87929e-25	0.916209	0.925	0.546	1.91195e-20
ENSDARG00000038559~~h1-0	RGC pre	2.53637e-14	0.914801	0.685	0.392	8.24828e-10
ENSDARG00000074030~~myt1a	RGC pre	2.39283e-28	0.899898	0.486	0.155	7.78148e-24
ENSDARG00000028306~~prph	RGC pre	4.13104e-95	0.899366	0.315	0.028	1.34341e-90
ENSDARG00000092467~~si:ch73-46j18.5	RGC pre	2.04433e-25	0.898899	0.932	0.581	6.64817e-21
ENSDARG00000004094~~acsbg2	RGC pre	3.96265e-37	0.898763	0.473	0.124	1.28865e-32
ENSDARG00000021864~~rplp1	RGC pre	2.69548e-30	0.889503	0.993	0.9	8.76569e-26
ENSDARG00000092970~~tmsb2	RGC pre	7.67602e-12	0.888951	0.61	0.356	2.49624e-07
ENSDARG00000098368~~aplp1	RGC pre	1.17989e-29	0.88758	0.897	0.427	3.83701e-25
ENSDARG00000068995~~h2ax1	RGC pre	6.26009e-23	0.883884	0.979	0.749	2.03578e-18
ENSDARG00000078865~~cxxc5a	RGC pre	5.58502e-24	0.879914	0.781	0.371	1.81625e-19
ENSDARG00000020850~~eef1a1l1	RGC pre	1.84534e-32	0.875799	0.993	0.878	6.00106e-28
ENSDARG00000056119~~eef1g	RGC pre	1.88777e-23	0.865463	0.952	0.76	6.13904e-19
ENSDARG00000103490~~dpysl4	RGC pre	8.33012e-48	0.864279	0.507	0.116	2.70895e-43
ENSDARG00000060309~~srgap3	RGC pre	2.11397e-24	0.857102	0.726	0.311	6.87464e-20
ENSDARG00000003570~~hsp90b1	RGC pre	5.80309e-22	0.847594	0.726	0.344	1.88717e-17
ENSDARG00000053383~~rprma	RGC pre	1.56096e-63	0.846789	0.322	0.041	5.07623e-59
ENSDARG00000103846~~hspa5	RGC pre	1.16216e-18	0.846368	0.719	0.37	3.77934e-14
ENSDARG00000051783~~rplp0	RGC pre	1.9004e-23	0.839538	0.986	0.786	6.18012e-19
ENSDARG00000011201~~rplp2l	RGC pre	3.66574e-26	0.838191	0.986	0.813	1.1921e-21
ENSDARG00000027740~~adcyap1b	RGC pre	5.58173e-55	0.837084	0.329	0.048	1.81518e-50
ENSDARG00000040184~~syncrip	RGC pre	3.51859e-22	0.835261	0.925	0.615	1.14424e-17
ENSDARG00000052150~~pbx4	RGC pre	1.5067e-21	0.832077	0.664	0.302	4.89979e-17
ENSDARG00000034291~~rpl37	RGC pre	4.27064e-27	0.831624	0.993	0.849	1.38881e-22
ENSDARG00000006242~~ptp4a1	RGC pre	8.56676e-25	0.829293	0.87	0.494	2.78591e-20
ENSDARG00000052907~~bcl7a	RGC pre	7.29316e-25	0.827208	0.63	0.25	2.37174e-20
ENSDARG00000070787~~jupa	RGC pre	3.95655e-53	0.826734	0.479	0.099	1.28667e-48
ENSDARG00000021124~~cfl1	RGC pre	5.29771e-26	0.825156	0.979	0.812	1.72281e-21
ENSDARG00000003695~~vdac3	RGC pre	4.04152e-25	0.825099	0.795	0.387	1.3143e-20
ENSDARG00000103979~~calr3a	RGC pre	4.39174e-21	0.824224	0.61	0.264	1.42819e-16
ENSDARG00000011405~~rps9	RGC pre	3.30424e-25	0.822939	0.966	0.821	1.07454e-20
ENSDARG00000011459~~gsna	RGC pre	1.39179e-34	0.822353	0.548	0.164	4.52611e-30
ENSDARG00000015427~~hdac1	RGC pre	1.16407e-23	0.818404	0.89	0.507	3.78554e-19
ENSDARG00000033655~~stmn1b	RGC pre	1.88253e-22	0.817627	1	0.79	6.12199e-18
ENSDARG00000017905~~casp3a	RGC pre	8.77252e-35	0.817367	0.507	0.146	2.85282e-30
ENSDARG00000030479~~hmgb1b	RGC pre	3.77301e-26	0.814512	0.945	0.539	1.22698e-21
ENSDARG00000014591~~ilf2	RGC pre	9.84293e-29	0.813877	0.836	0.385	3.20092e-24
ENSDARG00000006859~~nkain1	RGC pre	4.91837e-43	0.81224	0.507	0.126	1.59945e-38
ENSDARG00000040884~~mxi1	RGC pre	3.59197e-28	0.810497	0.651	0.245	1.16811e-23
ENSDARG00000016871~~smarce1	RGC pre	1.9654e-23	0.809683	0.788	0.391	6.3915e-19
ENSDARG00000020261~~rab2a	RGC pre	4.17036e-16	0.809348	0.822	0.514	1.3562e-11
ENSDARG00000054562~~her15.1	RGC pre	9.89369e-20	0.807244	0.603	0.265	3.21743e-15
ENSDARG00000030656~~sept3	RGC pre	9.46516e-39	0.807137	0.486	0.121	3.07807e-34
ENSDARG00000034897~~rps10	RGC pre	5.05575e-24	0.805278	0.973	0.804	1.64413e-19
ENSDARG00000057782~~baz2ba	RGC pre	2.43418e-27	0.805029	0.747	0.321	7.91594e-23
ENSDARG00000045248~~h3f3d	RGC pre	2.19465e-23	0.799179	0.959	0.778	7.13701e-19
ENSDARG00000036080~~cd81a	RGC pre	2.63523e-22	0.797982	0.877	0.5	8.56976e-18
ENSDARG00000069342~~zgc:153115	RGC pre	1.39757e-23	0.797426	0.534	0.198	4.5449e-19
ENSDARG00000026766~~bcl2l10	RGC pre	2.32274e-35	0.795886	0.61	0.2	7.55356e-31
ENSDARG00000016999~~lin28a	RGC pre	2.43419e-12	0.795236	0.233	0.077	7.916e-08
ENSDARG00000041450~~rab11a	RGC pre	1.82938e-30	0.793629	0.747	0.302	5.94914e-26
ENSDARG00000052856~~khdrbs1a	RGC pre	1.1194e-26	0.793393	1	0.839	3.64028e-22
ENSDARG00000062020~~gse1	RGC pre	1.15715e-34	0.789441	0.575	0.174	3.76305e-30
ENSDARG00000042484~~tle2a	RGC pre	1.34027e-28	0.788587	0.514	0.166	4.35857e-24
ENSDARG00000030155~~ssbp3b	RGC pre	1.1734e-39	0.787713	0.568	0.159	3.81588e-35
ENSDARG00000006672~~fam49a	RGC pre	4.9406e-22	0.787416	0.568	0.234	1.60668e-17
ENSDARG00000006691~~rpl12	RGC pre	1.15591e-22	0.785866	0.993	0.79	3.75902e-18
ENSDARG00000063535~~chd4a	RGC pre	1.91394e-22	0.78562	0.781	0.396	6.22412e-18
ENSDARG00000036505~~syt4	RGC pre	8.13477e-35	0.785035	0.603	0.193	2.64543e-30
ENSDARG00000020197~~rpl5a	RGC pre	2.66623e-21	0.783097	0.959	0.734	8.67057e-17
ENSDARG00000032161~~srgap2	RGC pre	3.15001e-26	0.782084	0.466	0.15	1.02438e-21
ENSDARG00000009026~~ank2a	RGC pre	3.74193e-46	0.781637	0.39	0.074	1.21688e-41
ENSDARG00000009484~~arf1	RGC pre	3.74784e-20	0.78033	0.473	0.181	1.2188e-15
ENSDARG00000037350~~rpl9	RGC pre	2.59184e-20	0.778918	0.959	0.712	8.42865e-16
ENSDARG00000092517~~gpsm1a	RGC pre	2.94523e-34	0.778386	0.459	0.122	9.57788e-30
ENSDARG00000036161~~hnrnpa0l	RGC pre	1.19716e-21	0.778259	0.932	0.634	3.89317e-17
ENSDARG00000039335~~st6gal2a	RGC pre	1.7671e-19	0.771441	0.486	0.182	5.74661e-15
ENSDARG00000058454~~dynll1	RGC pre	3.48547e-19	0.770823	0.897	0.599	1.13347e-14
ENSDARG00000074680~~rims1a	RGC pre	4.5417e-27	0.76893	0.404	0.114	1.47696e-22
ENSDARG00000053457~~rpl23	RGC pre	9.29733e-23	0.765946	0.959	0.839	3.02349e-18
ENSDARG00000103433~~rpl14	RGC pre	1.32767e-23	0.762185	0.986	0.856	4.3176e-19
ENSDARG00000029856~~cnn3b	RGC pre	5.31635e-43	0.759712	0.349	0.067	1.72888e-38
ENSDARG00000035692~~rps3a	RGC pre	2.47064e-22	0.755646	0.973	0.793	8.03453e-18
ENSDARG00000070959~~si:ch211-288g17.3	RGC pre	1.79867e-21	0.753379	0.904	0.557	5.84929e-17
ENSDARG00000030408~~rps26l	RGC pre	8.55252e-19	0.751566	0.973	0.787	2.78128e-14
ENSDARG00000104436~~zgc:153426	RGC pre	1.12599e-32	0.747314	0.616	0.201	3.66172e-28
ENSDARG00000102047~~mab21l1	RGC pre	4.6744e-21	0.73932	0.801	0.397	1.52012e-16
ENSDARG00000092807~~si:dkey-151g10.6	RGC pre	1.05518e-25	0.738651	1	0.919	3.43143e-21
ENSDARG00000116491~~h2az2b	RGC pre	1.28974e-24	0.736393	0.966	0.647	4.19424e-20
ENSDARG00000099849~~ebf3a	RGC pre	2.57577e-49	0.733648	0.445	0.088	8.3764e-45
ENSDARG00000110581~~mapk4	RGC pre	1.85271e-46	0.729158	0.404	0.08	6.025e-42
ENSDARG00000105037~~snrpf	RGC pre	3.75091e-23	0.7267	0.904	0.512	1.2198e-18
ENSDARG00000037962~~psmb7	RGC pre	2.90318e-18	0.72475	0.801	0.444	9.44115e-14
ENSDARG00000053248~~inab	RGC pre	4.48745e-71	0.718002	0.548	0.094	1.45932e-66
ENSDARG00000105177~~ilf3b	RGC pre	6.76757e-23	0.716807	0.808	0.399	2.20081e-18
ENSDARG00000036629~~rps14	RGC pre	3.73688e-21	0.715563	0.979	0.829	1.21523e-16
ENSDARG00000021664~~fzd3a	RGC pre	1.03654e-18	0.713862	0.493	0.196	3.37082e-14
ENSDARG00000031496~~ap1ar	RGC pre	2.90812e-26	0.711902	0.445	0.137	9.45719e-22
ENSDARG00000058369~~mex3b	RGC pre	1.15446e-26	0.71168	0.582	0.205	3.75429e-22
ENSDARG00000045936~~pax6b	RGC pre	4.59574e-20	0.711145	0.856	0.479	1.49453e-15
ENSDARG00000021193~~coro1cb	RGC pre	8.51599e-30	0.710828	0.562	0.184	2.7694e-25
ENSDARG00000009823~~pou3f1	RGC pre	1.95343e-38	0.710574	0.37	0.077	6.35256e-34
ENSDARG00000078748~~si:ch211-137a8.4	RGC pre	8.23987e-14	0.709483	0.863	0.577	2.67961e-09
ENSDARG00000053365~~rpl31	RGC pre	1.63784e-19	0.70801	0.966	0.832	5.32626e-15
ENSDARG00000036875~~rps12	RGC pre	8.06404e-20	0.707327	0.986	0.799	2.62243e-15
ENSDARG00000078233~~ctnnd1	RGC pre	1.49454e-21	0.70723	0.541	0.214	4.86025e-17
ENSDARG00000100742~~reep5	RGC pre	3.51404e-16	0.704345	0.829	0.515	1.14277e-11
ENSDARG00000058128~~msna	RGC pre	1.8767e-19	0.703955	0.808	0.394	6.10302e-15
ENSDARG00000039522~~tubb2	RGC pre	1.79259e-61	0.703316	0.397	0.06	5.8295e-57
ENSDARG00000013613~~anxa13l	RGC pre	4.85439e-33	0.703133	0.432	0.11	1.57865e-28
ENSDARG00000033201~~crip2l	RGC pre	4.03496e-36	0.701662	0.411	0.096	1.31217e-31
ENSDARG00000063036~~psd2	RGC pre	1.54065e-33	0.701597	0.322	0.068	5.01019e-29
ENSDARG00000025850~~rps21	RGC pre	4.23437e-18	0.700339	0.959	0.83	1.37702e-13
ENSDARG00000099022~~faua	RGC pre	6.0389e-18	0.698241	0.959	0.811	1.96385e-13
ENSDARG00000058105~~rpl36a	RGC pre	8.88556e-19	0.697138	0.966	0.842	2.88959e-14
ENSDARG00000035538~~atp6v0a2a	RGC pre	1.81396e-58	0.696287	0.342	0.05	5.89901e-54
ENSDARG00000035324~~hnrnpl	RGC pre	9.72376e-20	0.695622	0.692	0.316	3.16217e-15
[truncated: 5,528 more rows]
