# Supplementary material for: Common and divergent gene regulatory networks control injury-induced and developmental neurogenesis in zebrafish retina
Source: Nat Commun. 2023 Dec 20;14:8477. doi: 10.1038/s41467-023-44142-w (PMC10733277; doi:10.1038/s41467-023-44142-w)
Supplement: Supplementary file 12 — Source Data [file 41467_2023_44142_MOESM12_ESM.zip]

Archive with 76 entries (76 files):
- Figure 1C- NMDA damage, number of EdU+ cells per 300 micrometer.xlsx
- __MACOSX/._Figure 1C- NMDA damage, number of EdU+ cells per 300 micrometer.xlsx
- Figure 1D- NMDA damage, percentage of EdU+ cells per layer.xlsx
- __MACOSX/._Figure 1D- NMDA damage, percentage of EdU+ cells per layer.xlsx
- Figure 1G- LD damage, number of EdU+ cells per 300 micrometer.xlsx
- __MACOSX/._Figure 1G- LD damage, number of EdU+ cells per 300 micrometer.xlsx
- Figure 1H- LD damage, percentage of EdU+ cells per layer.xlsx
- __MACOSX/._Figure 1H- LD damage, percentage of EdU+ cells per layer.xlsx
- Figure 1J- NMDA damage, number of nuclei (by DAPI) in the ONL, INL, and GCL per 100 micrometer .xlsx
- __MACOSX/._Figure 1J- NMDA damage, number of nuclei (by DAPI) in the ONL, INL, and GCL per 100 micrometer .xlsx
- Figure 1L- LD damage, number of nuclei (by DAPI) in the ONL, INL, and GCL per 100 micrometer.xlsx
- __MACOSX/._Figure 1L- LD damage, number of nuclei (by DAPI) in the ONL, INL, and GCL per 100 micrometer.xlsx
- Figure 3D- NMDA and LD damage in WT and mmp9 KO. Number of EdU+ cells per 300 um.xlsx
- __MACOSX/._Figure 3D- NMDA and LD damage in WT and mmp9 KO. Number of EdU+ cells per 300 um.xlsx
- Figure 3E- NMDA and LD damage in WT and mmp9 KO. Percentage of EdU+ cells per layer.xlsx
- __MACOSX/._Figure 3E- NMDA and LD damage in WT and mmp9 KO. Percentage of EdU+ cells per layer.xlsx
- Figure 3F- Ratio of EdU+ INL+GCL cells per EdU+ ONL cells.xlsx
- __MACOSX/._Figure 3F- Ratio of EdU+ INL+GCL cells per EdU+ ONL cells.xlsx
- Figure 3G- Number of HuCD+EdU+ colabelled cells per 300 micrometer.xlsx
- __MACOSX/._Figure 3G- Number of HuCD+EdU+ colabelled cells per 300 micrometer.xlsx
- Figure 7D- 72h NMDA damage, number of PCNA+ cells in INL per 300 mm .xlsx
- __MACOSX/._Figure 7D- 72h NMDA damage, number of PCNA+ cells in INL per 300 mm .xlsx
- Figure 7E- 72h NMDA damage, number of PCNA+ cells in ONL per 300 micrometer.xlsx
- __MACOSX/._Figure 7E- 72h NMDA damage, number of PCNA+ cells in ONL per 300 micrometer.xlsx
- Figure 7G- 72h Light damage, number of PCNA+ cells in INL per 300 micrometer.xlsx
- __MACOSX/._Figure 7G- 72h Light damage, number of PCNA+ cells in INL per 300 micrometer.xlsx
- Figure 7H- 72h Light damage, number of PCNA+ cells in ONL per 300 micrometer.xlsx
- __MACOSX/._Figure 7H- 72h Light damage, number of PCNA+ cells in ONL per 300 micrometer.xlsx
- Figure Suppl 1B- NMDA damage, number of DAPI cells per 100 micrometer.xlsx
- __MACOSX/._Figure Suppl 1B- NMDA damage, number of DAPI cells per 100 micrometer.xlsx
- Figure Suppl 1C- NMDA damage, number of HuCD+EdU+ cells colabelled per 300 micrometer.xlsx
- __MACOSX/._Figure Suppl 1C- NMDA damage, number of HuCD+EdU+ cells colabelled per 300 micrometer.xlsx
- Figure Suppl 1D- NMDA damage, number of PKCa+EdU+ cells colabelled per 300 micrometer.xlsx
- __MACOSX/._Figure Suppl 1D- NMDA damage, number of PKCa+EdU+ cells colabelled per 300 micrometer.xlsx
- Figure Suppl 1G- NMDA damage, number of 4c12+EdU+ cells colabelled per 300 micrometer.xlsx
- __MACOSX/._Figure Suppl 1G- NMDA damage, number of 4c12+EdU+ cells colabelled per 300 micrometer.xlsx
- Figure Suppl 1H- NMDA damage, number of Zpr1+EdU+ cells colabelled per 300 micrometer.xlsx
- __MACOSX/._Figure Suppl 1H- NMDA damage, number of Zpr1+EdU+ cells colabelled per 300 micrometer.xlsx
- Figure Suppl 1K NMDA damage, number of GFAP+EdU+ cells colabelled per 300 micrometer.xlsx
- __MACOSX/._Figure Suppl 1K NMDA damage, number of GFAP+EdU+ cells colabelled per 300 micrometer.xlsx
- Figure Suppl 1L- NMDA damage, number of Lcp1+EdU+ cells colabelled per 300 micrometer.xlsx
- __MACOSX/._Figure Suppl 1L- NMDA damage, number of Lcp1+EdU+ cells colabelled per 300 micrometer.xlsx
- Figure Suppl 2B- LD damage, number of DAPI cells per 100 micrometer.xlsx
- __MACOSX/._Figure Suppl 2B- LD damage, number of DAPI cells per 100 micrometer.xlsx
- Figure Suppl 2C- LD damage, number of 4c12+EdU+ cells colabelled per 300 micrometer.xlsx
- __MACOSX/._Figure Suppl 2C- LD damage, number of 4c12+EdU+ cells colabelled per 300 micrometer.xlsx
- Figure Suppl 2D- LD damage, number of GFAP+EdU+ cells colabelled per 300 micrometer.xlsx
- __MACOSX/._Figure Suppl 2D- LD damage, number of GFAP+EdU+ cells colabelled per 300 micrometer.xlsx
- Figure Suppl 2F- LD damage, number of HuCD+EdU+ cells colabelled per 300 micrometer.xlsx
- __MACOSX/._Figure Suppl 2F- LD damage, number of HuCD+EdU+ cells colabelled per 300 micrometer.xlsx
- Figure Suppl 2G- LD damage, number of PKCa+EdU+ cells colabelled per 300 micrometer.xlsx
- __MACOSX/._Figure Suppl 2G- LD damage, number of PKCa+EdU+ cells colabelled per 300 micrometer.xlsx
- Figure Suppl 6A- Number of ONL EdU+ cells per 300 mm.xlsx
- __MACOSX/._Figure Suppl 6A- Number of ONL EdU+ cells per 300 mm.xlsx
- Figure Suppl 6B- Number of INL+GCL EdU+ cells per 300 micrometer.xlsx
- __MACOSX/._Figure Suppl 6B- Number of INL+GCL EdU+ cells per 300 micrometer.xlsx
- Figure Suppl 6C- Number of ONL EdU+ cells per 300 micrometer.xlsx
- __MACOSX/._Figure Suppl 6C- Number of ONL EdU+ cells per 300 micrometer.xlsx
- Figure Suppl 6D- Number of INL+GCL EdU+ cells per 300 micrometer.xlsx
- __MACOSX/._Figure Suppl 6D- Number of INL+GCL EdU+ cells per 300 micrometer.xlsx
- Figure Suppl 6G- Number of EdU+ cells per 300 mm.xlsx
- __MACOSX/._Figure Suppl 6G- Number of EdU+ cells per 300 mm.xlsx
- Figure Suppl 6H- Percentage of EdU+ cells per layer.xlsx
- __MACOSX/._Figure Suppl 6H- Percentage of EdU+ cells per layer.xlsx
- Figure Suppl 6I-  Ratio of EdU+ INL+GCL cells per EdU+ ONL cells.xlsx
- __MACOSX/._Figure Suppl 6I-  Ratio of EdU+ INL+GCL cells per EdU+ ONL cells.xlsx
- Figure Suppl 6J- Number of HuCD+EdU+ colabelled cells per 300 mm.xlsx
- __MACOSX/._Figure Suppl 6J- Number of HuCD+EdU+ colabelled cells per 300 mm.xlsx
- Figure Suppl 8B- 36h NMDA damage, number of PCNA+ cells per 300 micrometer in INL.xlsx
- __MACOSX/._Figure Suppl 8B- 36h NMDA damage, number of PCNA+ cells per 300 micrometer in INL.xlsx
- Figure Suppl 8C- 36h NMDA damage, number of PCNA+ cells per 300 micrometer in ONL.xlsx
- __MACOSX/._Figure Suppl 8C- 36h NMDA damage, number of PCNA+ cells per 300 micrometer in ONL.xlsx
- Figure Suppl 8E- 36h Light damage, number of PCNA+ cells per 300 micrometer in INL.xlsx
- __MACOSX/._Figure Suppl 8E- 36h Light damage, number of PCNA+ cells per 300 micrometer in INL.xlsx
- Figure Suppl 8F- 36h Light damage, number of PCNA+ cells per 300 micrometer in ONL.xlsx
- __MACOSX/._Figure Suppl 8F- 36h Light damage, number of PCNA+ cells per 300 micrometer in ONL.xlsx
