# Supplementary material for: Common and divergent gene regulatory networks control injury-induced and developmental neurogenesis in zebrafish retina
Source: Nat Commun. 2023 Dec 20;14:8477. doi: 10.1038/s41467-023-44142-w (PMC10733277; doi:10.1038/s41467-023-44142-w)
Supplement: Supplementary file 12 — Source Data [file 41467_2023_44142_MOESM12_ESM.zip › Figure 1C- NMDA damage, number of EdU+ cells per 300 micrometer.xlsx]

## Sheet: Sheet1
Source Data. Quantification of histological samples following LD and NMDA damage.
Figure 1C: NMDA damage, number of EdU+ cells per 300 mm
	Mean	SEM	n
Control WT	12.154	1.391	13
7DR NMDA	185.611	14.289	18
14DR NMDA	194.3	16.145	20
EdU+ cells/300 mm
Control	7DR NMDA	14DR NMDA
17	172	177
14	234	106
13	141	140
7	148	216
21	164	132
2	265	134
10	105	153
15	145	146
14	176	263
16	279	191
8	261	271
8	158	262
13	183	96
	279	137
	261	221
	117	322
	138	202
	115	342
		121
		254
