# Supplementary material for: Common and divergent gene regulatory networks control injury-induced and developmental neurogenesis in zebrafish retina
Source: Nat Commun. 2023 Dec 20;14:8477. doi: 10.1038/s41467-023-44142-w (PMC10733277; doi:10.1038/s41467-023-44142-w)
Supplement: Supplementary file 12 — Source Data [file 41467_2023_44142_MOESM12_ESM.zip › Figure 1D- NMDA damage, percentage of EdU+ cells per layer.xlsx]

## Sheet: Sheet1
Source Data. Quantification of histological samples following LD and NMDA damage.
Figure 1D: NMDA damage, percentage of EdU+ cells per layer
	Mean	SEM	n
Control ONL	95.738	2.458	13
Control INL+GCL	4.262	2.458	13
7DR NMDA ONL	37.467	1.518	18
7DR NMDA INL+GCL	62.533	1.523	18
14DR NMDA ONL	39.991	2.453	16
14DR NMDA INL+GCL	60.09	2.45	16
Percentage of EdU+ cells per layer
PBS		7DR NMDA		14DR NMDA
ONL	INL + GCL	ONL	INL + GCL	ONL	INL + GCL
100	0	28.5	71.5	31.6	68.3
71.4	28.6	46.2	53.8	52.8	47.2
100	0	41.8	58.1	50.7	49.2
100	0	39.9	60.2	52.3	47.7
100	0	39	61	33.3	66.7
100	0	35.8	64.2	46.3	53.7
100	0	31.4	68.6	52.3	47.7
100	0	29.7	70.3	41.8	58.2
100	0	42	58	30.8	69.2
87.5	12.5	36.6	63.4	39.3	60.8
100	0	34.9	65.1	44.3	55.7
85.7	14.3	35.4	64.6	41.6	58.4
100	0	32.8	67.2	41.7	58.3
		36.6	63.4	34.3	65.7
		34.9	65.1	24.9	75.1
		35.1	64.9	21.7	78.2
		56.3	43.6
		37.5	62.5
