# Supplementary material for: Common and divergent gene regulatory networks control injury-induced and developmental neurogenesis in zebrafish retina
Source: Nat Commun. 2023 Dec 20;14:8477. doi: 10.1038/s41467-023-44142-w (PMC10733277; doi:10.1038/s41467-023-44142-w)
Supplement: Supplementary file 12 — Source Data [file 41467_2023_44142_MOESM12_ESM.zip › Figure 1G- LD damage, number of EdU+ cells per 300 micrometer.xlsx]

## Sheet: Sheet1
Source Data. Quantification of histological samples following LD and NMDA damage.
Figure 1G: LD damage, number of EdU+ cells per 300 mm
	Mean	SEM	n
7DR LD	322.17	15.28	27
14DR LD	291.771	19.86	21
21DR LD	284.008	18.839	24
EdU+ cells/300 mm
7DR LD	14DR LD	21DR LD
263.9	151.8	277.2
224.4	254.4	238
365.4	219	148
228	214	242
224	216	186
262.9	341	330
260	217	283
154	273	370
297	198	226
330	414	309
292	316	252
366	229	228
148	173	267
400	259	137
391	393	486
342	370	215
405	438	208
437	458	360
434	269	354
363	360	430
366	364	429
332		207
356		240
334		394
380
417
326
