# Supplementary material for: Common and divergent gene regulatory networks control injury-induced and developmental neurogenesis in zebrafish retina
Source: Nat Commun. 2023 Dec 20;14:8477. doi: 10.1038/s41467-023-44142-w (PMC10733277; doi:10.1038/s41467-023-44142-w)
Supplement: Supplementary file 12 — Source Data [file 41467_2023_44142_MOESM12_ESM.zip › Figure 1H- LD damage, percentage of EdU+ cells per layer.xlsx]

## Sheet: Sheet1
Source Data. Quantification of histological samples following LD and NMDA damage.
Figure 1H: LD damage, percentage of EdU+ cells per layer
	Mean	SEM	n
7DR LD ONL	58.29	1.557	20
7DR LD INL+GCL	41.71	1.557	20
14DR LD ONL	63.407	2.533	14
14DR LD INL+GCL	36.593	2.532	14
21DR LD ONL	55.054	2.876	13
21DR LD INL+GCL	44.946	2.862	13
Percentage of EdU+ cells per layer
7DR LD		14DR LD		21DR LD
ONL	INL + GCL	ONL	INL + GCL	ONL	INL + GCL
63.5	36.5	78.5	21.5	58.3	41.7
54.6	45.4	61.7	38.2	51.4	48.6
45.8	54.2	69	31	50	50
50	50	72.2	27.8	60.4	39.6
63.8	36.2	56.9	43.1	43.6	56.4
55.4	44.6	70.9	29.1	43.3	56.7
70.3	29.7	70.8	29.2	51.5	48.5
62.2	37.8	56.5	43.5	75.6	24.7
60.8	39.2	44.6	55.4	57.2	42.8
59.1	40.9	63.9	36.1	61.6	38.4
49.7	50.3	55	45	54.3	45.7
59.6	40.4	72.9	27.1	39.1	60.9
61.2	38.8	52.9	47.1	69.4	30.6
58.3	41.7	61.9	38.1
70.2	29.8
56.5	43.5
52.8	47.2
48.6	51.4
55.6	44.4
67.8	32.2
