# Supplementary material for: Common and divergent gene regulatory networks control injury-induced and developmental neurogenesis in zebrafish retina
Source: Nat Commun. 2023 Dec 20;14:8477. doi: 10.1038/s41467-023-44142-w (PMC10733277; doi:10.1038/s41467-023-44142-w)
Supplement: Supplementary file 12 — Source Data [file 41467_2023_44142_MOESM12_ESM.zip › Figure 1J- NMDA damage, number of nuclei (by DAPI) in the ONL, INL, and GCL per 100 micrometer .xlsx]

## Sheet: Sheet1
Source Data. Quantification of histological samples following LD and NMDA damage.
Figure 1J: NMDA damage, number of nuclei (by DAPI) in the ONL, INL, and GCL per 100 mm
NMDA damage, number of ONL nuclei (by DAPI) per 100 mm						NMDA damage, number of INL nuclei (by DAPI) per 100 mm							NMDA damage, number of GCL nuclei (by DAPI) per 100 mm
	Mean	SEM	n				Mean	SEM	n					Mean	SEM	n
Control	117.444	2.734	9			Control	213.111	10.178	9				Control	27.111	1.389	9
NMDA 48h	111.778	3.978	9			NMDA 48h	200.889	11.391	9				NMDA 48h	22	1.708	9
NMDA 60h	92	6.36	9			NMDA 60h	183.778	5.676	9				NMDA 60h	18.889	1.438	9
NMDA 72h	103.125	1.095	8			NMDA 72h	245.125	13.342	8				NMDA 72h	22.75	1.082	8
DAPI nuclei/100 mm
Control	NMDA 48h	NMDA 60h	NMDA 72h			Control	NMDA 48h	NMDA 60h	NMDA 72h				Control	NMDA 48h	NMDA 60h	NMDA 72h
119	122	110	101			260	245	198	252				27	25	15	24
125	115	89	119			257	178	171	254				34	18	18	17
120	116	103	110			179	239	177	254				32	24	14	24
103	118	111	122			215	163	182	256				28	17	16	20
106	119	106	88			207	187	222	281				23	15	25	26
128	107	50	112			184	221	177	260				25	31	16	23
117	114	86	98			224	174	166	155				25	23	19	22
122	82	91	99			179	164	186	249				29	19	21	26
117	113	82				213	237	175					21	26	26
