# Supplementary material for: Common and divergent gene regulatory networks control injury-induced and developmental neurogenesis in zebrafish retina
Source: Nat Commun. 2023 Dec 20;14:8477. doi: 10.1038/s41467-023-44142-w (PMC10733277; doi:10.1038/s41467-023-44142-w)
Supplement: Supplementary file 12 — Source Data [file 41467_2023_44142_MOESM12_ESM.zip › Figure 1L- LD damage, number of nuclei (by DAPI) in the ONL, INL, and GCL per 100 micrometer.xlsx]

## Sheet: Sheet1
Source Data. Quantification of histological samples following LD and NMDA damage.
Figure 1L: LD damage, number of nuclei (by DAPI) in the ONL, INL, and GCL per 100 mm
LD damage, number of ONL nuclei (by DAPI) per 100 mm							LD damage, number of HuC/D-labeled ONL nuclei per 100 um
	Mean	SEM	n					Mean	SEM	n
Control	92.867	3.035	15				Control	0.067	0.067	15
LD 36h	70.75	3.905	20				LD 36h	0	0	19
LD 48h	41.529	5.061	17				LD 48h	0.059	0.059	17
LD 60h	33.375	3.195	16				LD 60h	0	0	16
LD 72h	63.1	8.917	10				LD 72h	0.4	0.163	10
DAPI nuclei/ 100 mm							HuC/D+ cells/ 100 mm
Control	LD 36h	LD 48h	LD 60h	LD 72h			Control	LD 36h	LD 48h	LD 60h	LD 72h
85.6	84	48	25	57			0	0	0	0	0
83.9	76	9	37	78			0	0	0	0	0
74.6	50	55	42	81			0	0	0	0	0
97.9	48	19	38	60			0	0	0	0	0
92	66	43	66	76			0	0	0	0	1
90	91	44	34	37			0	0	0	0	0
88	82	61	40	31			0	0	0	0	1
89	80	58	43	125			0	0	0	0	0
89	58	51	13	38			0	0	0	0	1
82	100	85	45	48			0	0	0	0	1
110	84	69	29				0	0	0	0
93	93	37	29				1	0	0	0
121	78	17	17				0	0	0	0
106	68	31	26				0	0	0	0
91	76	32	22				0	0	0	0
	35	36	28					0	0	0
	74	11						0	1
	53							0
	73							0
	46							0
LD damage, number of INL nuclei (by DAPI) per 100 mm							LD damage, number of HuC/D-labeled INL nuclei per 100 um
	Mean	SEM	n					Mean	SEM	n
Control	155.133	5.467	15				Control	45.333	1.4	15
LD 36h	147.85	4.672	20				LD 36h	43.32	2.075	20
LD 48h	125.353	3.517	17				LD 48h	34.765	1.479	17
LD 60h	107.222	4.633	9				LD 60h	32.333	1.364	9
LD 72h	142.4	4.473	10				LD 72h	51.1	4.108	10
DAPI nuclei/ 100 mm							HuC/D+ cells/ 100 mm
Control	LD 36h	LD 48h	LD 60h	LD 72h			Control	LD 36h	LD 48h	LD 60h	LD 72h
146	187	118	116	141			36	44.4	32	28	67
184	176	139	106	166			48	42	33	37	76
146	168	115	120	131			42	36	37	34	62
158	194	142	104	161			53	32	38	30	47
122	156	140	85	120			42	32	45	33	38
145	148	142	114	147			53	43	38	38	52
116	126	138	129	141			39	37	37	35	42
163	169	149	94	141			54	54	41	26	46
163	134	120	97	148			47	42	44	30	42
135	145	105		128			47	75	29		39
170	135	97					47	42	27
185	139	115					47	39	37
145	133	128					43	41	32
179	150	118					39	51	39
170	129	121					43	38	24
	150	116						47	26
	126	128						47	32
	126							39
	130							41
	136							44
LD damage, number of GCL nuclei (by DAPI) per 100 mm							LD damage, number of HuC/D-labeled GCL nuclei per 100 um
	Mean	SEM	n					Mean	SEM	n
Control	24.067	1.507	15				Control	20.8	1.16	15
LD 36h	23.3	1.242	20				LD 36h	21.4	0.904	20
LD 48h	21.176	0.92	17				LD 48h	19.412	0.827	17
LD 60h	18.846	1.037	13				LD 60h	17.385	1.053	13
LD 72h	25.6	2.12	10				LD 72h	24.1	1.464	10
DAPI nuclei/ 100 mm							HuC/D+ cells/ 100 mm
Control	LD 36h	LD 48h	LD 60h	LD 72h			Control	LD 36h	LD 48h	LD 60h	LD 72h
34	36	27	20	29			20	25	21	18	26
25	25	20	14	26			18	23	16	14	27
24	32	26	23	25			14	21	19	16	20
32	19	25	22	22			26	15	22	21	24
16	23	19	18	36			15	20	18	14	28
19	22	19	23	27			19	20	19	22	27
16	15	20	20	19			16	16	20	19	19
25	22	26	25	36			24	22	24	25	32
24	21	22	18	17			24	20	21	17	19
25	25	14	16	19			26	23	14	16	19
24	25	15	13				22	23	11	12
26	20	19	15				25	21	18	13
26	21	23	18				25	21	20	19
31	23	19					24	22	19
14	24	22					14	21	21
	28	25						28	24
	19	19						18	23
	16							18
	33							33
	17							18
