# Supplementary material for: Common and divergent gene regulatory networks control injury-induced and developmental neurogenesis in zebrafish retina
Source: Nat Commun. 2023 Dec 20;14:8477. doi: 10.1038/s41467-023-44142-w (PMC10733277; doi:10.1038/s41467-023-44142-w)
Supplement: Supplementary file 12 — Source Data [file 41467_2023_44142_MOESM12_ESM.zip › Figure 3D- NMDA and LD damage in WT and mmp9 KO. Number of EdU+ cells per 300 um.xlsx]

## Sheet: Sheet1
Source Data. Quantification of histological samples following LD and NMDA damage.
Figure 3D: NMDA and LD damage in WT and mmp9-/-. Number of EdU+ cells per 300 um
	Mean	SEM	n
WT 7DR PBS	2.4	0.6	10
mmp9-/- 7DR PBS	3.333	0.715	6
WT 7DR NMDA	173.923	11.849	13
mmp9-/- 7DR NMDA	186.333	10.352	12
WT 7DR LD	173.609	7.698	23
mmp9-/- 7DR LD	237.227	16.701	22
EdU+ cells/300 mm
7DR PBS		7DR NMDA		7DR LD
WT	mmp9-/-	WT	mmp9-/-	WT	mmp9-/-
2	3	160	162	206	345
4	6	210	152	170	218
2	2	194	162	197	150
2	5	218	140	170	130
1	2	226	190	171	417
1	2	128	158	178	168
7		99	184	181	237
3		137	185	125	292
1		177	187	164	277
1		123	254	171	341
		234	220	132	206
		181	242	194	309
		174		130	277
				196	290
				177	259
				201	179
				145	114
				224	224
				168	238
				184	216
				117	116
				276	216
				116
