# Supplementary material for: Common and divergent gene regulatory networks control injury-induced and developmental neurogenesis in zebrafish retina
Source: Nat Commun. 2023 Dec 20;14:8477. doi: 10.1038/s41467-023-44142-w (PMC10733277; doi:10.1038/s41467-023-44142-w)
Supplement: Supplementary file 12 — Source Data [file 41467_2023_44142_MOESM12_ESM.zip › Figure 3E- NMDA and LD damage in WT and mmp9 KO. Percentage of EdU+ cells per layer.xlsx]

## Sheet: Sheet1
Source Data. Quantification of histological samples following LD and NMDA damage.
Figure 3E: NMDA and LD damage in WT and mmp9-/-. Percentage of EdU+ cells per layer
	Mean	SEM	n
WT 7DR PBS ONL	87.14	6.802	10
WT 7DR PBS INL+GCL	12.86	6.802	10
mmp9-/- 7DR PBS ONL	68.333	8.106	6
mmp9-/- 7DR PBS INL+GCL	31.667	8.106	6
WT 7DR NMDA ONL	41.962	1.741	13
WT 7DR NMDA INL+GCL	58.038	1.741	13
mmp9-/- 7DR NMDA ONL	34.775	2.739	12
mmp9-/- 7DR NMDA INL+GCL	65.225	2.739	12
WT 7DR LD ONL	56.943	1.676	23
WT 7DR LD INL+GCL	43.048	1.676	23
mmp9-/- 7DR LD ONL	49.423	1.814	22
mmp9-/- 7DR LD INL+GCL	50.577	1.814	22
Percentage of EdU+/layer
7DR PBS				7DR NMDA				7DR LD
WT		mmp9-/-		WT		mmp9-/-		WT		mmp9-/-
ONL	INL + GCL	ONL	INL + GCL	ONL	INL + GCL	ONL	INL + GCL	ONL	INL + GCL	ONL	INL + GCL
100	0	66.7	33.3	48.1	51.9	22.8	77.2	55.6	44.3	36.9	63.1
50	50	83.3	16.7	38.6	61.4	32.2	67.8	54.9	45.1	50.6	49.4
100	0	50	50	38.1	61.9	29	71	54.5	45.5	58.7	41.3
50	50	60	40	35.8	64.2	45.7	54.3	42.9	57.1	50	50
100	0	50	50	46.9	53.1	44.7	55.3	59.6	40.4	36.5	63.5
100	0	100	0	36.7	63.3	46.2	53.8	47.2	52.8	37.7	62.3
71.4	28.6			49.5	50.5	21.2	78.8	54.1	45.9	48.1	51.9
100	0			38.7	61.3	30.8	69.2	70.6	29.4	44.7	55.3
100	0			39	61	24.1	75.9	58.4	41.6	42.4	57.6
100	0			53.7	46.3	36.6	63.4	56.5	43.5	48.2	51.8
				32.5	67.5	37.7	62.3	66	34	58.3	41.7
				45.9	54.1	46.3	53.7	50.7	49.3	49	51
				42	58			61.3	38.7	52	48
								50.2	49.8	46.5	53.5
								54.7	45.2	53.7	46.3
								50	50	47.7	52.3
								52.3	47.7	71.5	28.5
								54	46	41.8	58.2
								64	36	51.2	48.8
								71.5	28.5	44.8	55.2
								58.4	41.6	63.3	36.7
								48	52	53.7	46.3
								74.3	25.7
