# Supplementary material for: Common and divergent gene regulatory networks control injury-induced and developmental neurogenesis in zebrafish retina
Source: Nat Commun. 2023 Dec 20;14:8477. doi: 10.1038/s41467-023-44142-w (PMC10733277; doi:10.1038/s41467-023-44142-w)
Supplement: Supplementary file 12 — Source Data [file 41467_2023_44142_MOESM12_ESM.zip › Figure 3F- Ratio of EdU+ INL+GCL cells per EdU+ ONL cells.xlsx]

## Sheet: Sheet1
Source Data. Quantification of histological samples following LD and NMDA damage.
NMDA and LD damage in WT and mmp9-/-.
Figure 3F: Ratio of EdU+ INL+GCL cells per EdU+ ONL cells
	Ratio	SEM	n
WT 7DR NMDA	1.438	0.098	13
mmp9-/- 7DR NMDA	2.1	0.263	12
WT 7DR LD	0.674	0.043	23
mmp9-/- 7DR LD	0.859	0.056	22
7DR NMDA		7DR LD
WT	mmp9-/-	WT	mmp9-/-
1.1	3.4	0.7	1.4
1.6	2.1	0.8	0.8
1.6	2.4	0.8	0.5
1.8	1.2	1.1	0.7
1.1	1.2	0.6	1.4
1.7	1.2	0.9	1.1
1	3.7	0.7	1
1.6	2.2	0.4	1.1
1.6	3.2	0.6	1
0.9	1.7	0.7	0.9
2.1	1.7	0.4	0.7
1.2	1.2	0.8	0.7
1.4		0.5	0.8
		0.9	1
		0.8	0.8
		0.8	0.9
		0.7	0.3
		0.7	0.9
		0.5	0.8
		0.3	0.9
		0.6	0.5
		0.9	0.7
		0.3
