# Supplementary material for: Common and divergent gene regulatory networks control injury-induced and developmental neurogenesis in zebrafish retina
Source: Nat Commun. 2023 Dec 20;14:8477. doi: 10.1038/s41467-023-44142-w (PMC10733277; doi:10.1038/s41467-023-44142-w)
Supplement: Supplementary file 12 — Source Data [file 41467_2023_44142_MOESM12_ESM.zip › Figure 3G- Number of HuCD+EdU+ colabelled cells per 300 micrometer.xlsx]

## Sheet: Sheet1
Source Data. Quantification of histological samples following LD and NMDA damage.
NMDA and LD damage in WT and mmp9-/-.
Figure 3G: Number of HuCD+/EdU+ colabelled cells per 300 mm
	Mean	SEM	n
WT 7DR PBS	0.2	0.133	10
mmp9-/- 7DR PBS	0	0	6
WT 7DR NMDA	50.769	4.809	13
mmp9-/- 7DR NMDA	77.25	3.44	12
WT 7DR LD	36.913	2.652	23
mmp9-/- 7DR LD	67.318	6.168	22
7DR PBS		7DR NMDA		7DR LD
WT	mmp9-/-	WT	mmp9-/-	WT	mmp9-/-
0	0	43	95	45	100
0	0	55	82	33	76
0	0	78	69	33	37
0	0	78	59	42	45
0	0	59	74	26	114
0	0	39	60	45	67
1		23	84	38	34
0		38	76	21	90
1		43	85	28	103
0		36	94	37	94
		72	67	23	43
		39	82	43	107
		57		24	73
				46	93
				38	58
				50	53
				38	18
				57	89
				32	48
				40	64
				25	15
				71	60
				14
