# Supplementary material for: Common and divergent gene regulatory networks control injury-induced and developmental neurogenesis in zebrafish retina
Source: Nat Commun. 2023 Dec 20;14:8477. doi: 10.1038/s41467-023-44142-w (PMC10733277; doi:10.1038/s41467-023-44142-w)
Supplement: Supplementary file 12 — Source Data [file 41467_2023_44142_MOESM12_ESM.zip › Figure 7D- 72h NMDA damage, number of PCNA+ cells in INL per 300 mm .xlsx]

## Sheet: Sheet1
Source Data. Quantification of histological samples following LD and NMDA damage.
Figure 7D: 72h NMDA damage, number of PCNA+ cells in INL per 300 mm
Morpholino	Mean	SEM	n
Standart Control	207.8	22.4	12
pcna	80	11.5	10
foxj1a	61.1	9.9	18
PCNA+ cells INL/300 mm
Morpholino
Standard Control	pcna	foxj1a
179	66	28
279	120	209
271	125	56
335	80	18
137	61	56
144	76	44
136	81	89
207	127	87
172	11	59
164	53	66
132		20
338		54
		58
		73
		44
		42
		36
		61
