# Supplementary material for: Common and divergent gene regulatory networks control injury-induced and developmental neurogenesis in zebrafish retina
Source: Nat Commun. 2023 Dec 20;14:8477. doi: 10.1038/s41467-023-44142-w (PMC10733277; doi:10.1038/s41467-023-44142-w)
Supplement: Supplementary file 12 — Source Data [file 41467_2023_44142_MOESM12_ESM.zip › Figure 7E- 72h NMDA damage, number of PCNA+ cells in ONL per 300 micrometer.xlsx]

## Sheet: Sheet1
Source Data. Quantification of histological samples following LD and NMDA damage.
Figure 7E: 72h NMDA damage, number of PCNA+ cells in ONL per 300 mm
Morpholino	Mean	SEM	n
Standart Control	33.7	4.6	12
pcna	17.3	3.4	10
foxj1a	17.6	3.4	18
PCNA+ cells ONL/300 mm
Morpholino
Standard Control	pcna	foxj1a
15	7	13
61	20	51
39	29	20
57	10	10
25	24	35
24	15	9
30	6	19
36	7	8
25	16	6
17	39	3
20		4
55		16
		40
		16
		41
		10
		10
		6
