# Supplementary material for: Common and divergent gene regulatory networks control injury-induced and developmental neurogenesis in zebrafish retina
Source: Nat Commun. 2023 Dec 20;14:8477. doi: 10.1038/s41467-023-44142-w (PMC10733277; doi:10.1038/s41467-023-44142-w)
Supplement: Supplementary file 12 — Source Data [file 41467_2023_44142_MOESM12_ESM.zip › Figure 7G- 72h Light damage, number of PCNA+ cells in INL per 300 micrometer.xlsx]

## Sheet: Sheet1
Source Data. Quantification of histological samples following LD and NMDA damage.
Figure 7G: 72h Light damage, number of PCNA+ cells in INL per 300 mm
Morpholino	Mean	SEM	n
Standart Control	111.4	8.9	13
pcna	27.2	3.9	13
foxj1a	55.4	9.6	14
PCNA+ cells INL/300 mm
Morpholino
Standard Control	pcna	foxj1a
64	23	49
79	34	95
102	45	32
134	42	69
86	36	3
126	35	40
71	32	148
129	3	38
136	15	53
133	25	78
175	7	15
92	44	45
121	13	64
		47
