# Supplementary material for: Common and divergent gene regulatory networks control injury-induced and developmental neurogenesis in zebrafish retina
Source: Nat Commun. 2023 Dec 20;14:8477. doi: 10.1038/s41467-023-44142-w (PMC10733277; doi:10.1038/s41467-023-44142-w)
Supplement: Supplementary file 12 — Source Data [file 41467_2023_44142_MOESM12_ESM.zip › Figure 7H- 72h Light damage, number of PCNA+ cells in ONL per 300 micrometer.xlsx]

## Sheet: Sheet1
Source Data. Quantification of histological samples following LD and NMDA damage.
Figure 7H: 72h Light damage, number of PCNA+ cells in ONL per 300 mm
Morpholino	Mean	SEM	n
Standart Control	124.5	16.3	13
pcna	14.2	2.7	13
foxj1a	39.1	15.6	14
PCNA+ cells ONL/300 mm
Morpholino
Standard Control	pcna	foxj1a
130	14	13
41	22	12
62	16	7
97	7	43
176	22	1
243	15	13
123	15	109
206	6	215
116	2	17
72	2	37
141	6	7
141	36	9
70	22	60
		4
