# Supplementary material for: Common and divergent gene regulatory networks control injury-induced and developmental neurogenesis in zebrafish retina
Source: Nat Commun. 2023 Dec 20;14:8477. doi: 10.1038/s41467-023-44142-w (PMC10733277; doi:10.1038/s41467-023-44142-w)
Supplement: Supplementary file 12 — Source Data [file 41467_2023_44142_MOESM12_ESM.zip › Figure Suppl 1B- NMDA damage, number of DAPI cells per 100 micrometer.xlsx]

## Sheet: Sheet1
Source Data. Quantification of histological samples following LD and NMDA damage.
Figure Suppl 1B: NMDA damage, number of DAPI cells per 100 mm
	Mean	SEM	n
Control	98	4.8	9
7DR NMDA	93.1	4.8	9
14DR NMDA	93.7	3.8	12
DAPI nuclei/100 mm
Control	7DR NMDA	14DR NMDA
102	88	88
79	119	76
117	107	97
92	74	78
109	87	94
118	80	109
95	87	76
83	105	100
87	91	87
		118
		97
		104
