# Supplementary material for: Common and divergent gene regulatory networks control injury-induced and developmental neurogenesis in zebrafish retina
Source: Nat Commun. 2023 Dec 20;14:8477. doi: 10.1038/s41467-023-44142-w (PMC10733277; doi:10.1038/s41467-023-44142-w)
Supplement: Supplementary file 12 — Source Data [file 41467_2023_44142_MOESM12_ESM.zip › Figure Suppl 1C- NMDA damage, number of HuCD+EdU+ cells colabelled per 300 micrometer.xlsx]

## Sheet: Sheet1
Source Data. Quantification of histological samples following LD and NMDA damage.
Figure Suppl 1C: NMDA damage, number of HuC/D+/EdU+ cells colabelled per 300 mm
	Mean	SEM	n
Control	0.4	0.2	8
7DR NMDA	74.3	5.8	12
14DR NMDA	97.7	11.8	11
HuC/D+/EdU+ cells/300 um
Control	7DR NMDA	14DR NMDA
0	107	61
0	47	75
0	73	53
1	69	96
0	54	84
0	105	99
1	71	172
1	57	99
	68	159
	98	58
	84	119
	58
