# Supplementary material for: Common and divergent gene regulatory networks control injury-induced and developmental neurogenesis in zebrafish retina
Source: Nat Commun. 2023 Dec 20;14:8477. doi: 10.1038/s41467-023-44142-w (PMC10733277; doi:10.1038/s41467-023-44142-w)
Supplement: Supplementary file 12 — Source Data [file 41467_2023_44142_MOESM12_ESM.zip › Figure Suppl 1D- NMDA damage, number of PKCa+EdU+ cells colabelled per 300 micrometer.xlsx]

## Sheet: Sheet1
Source Data. Quantification of histological samples following LD and NMDA damage.
Figure Suppl 1D: NMDA damage, number of PKCa+/EdU+ cells colabelled per 300 mm
	Mean	SEM	n
Control	0	0	12
7DR NMDA	6.353	0.742	17
14DR NMDA	3.733	0.452	15
PKCa+/EdU+ cells/300 mm
Control	7DR NMDA	14DR NMDA
0	8	4
0	10	1
0	1	3
0	10	6
0	5	6
0	9	3
0	5	5
0	7	5
0	10	3
0	8	3
0	2	7
0	8	2
	3	4
	2	2
	9	2
	4
	7
