# Supplementary material for: Common and divergent gene regulatory networks control injury-induced and developmental neurogenesis in zebrafish retina
Source: Nat Commun. 2023 Dec 20;14:8477. doi: 10.1038/s41467-023-44142-w (PMC10733277; doi:10.1038/s41467-023-44142-w)
Supplement: Supplementary file 12 — Source Data [file 41467_2023_44142_MOESM12_ESM.zip › Figure Suppl 1G- NMDA damage, number of 4c12+EdU+ cells colabelled per 300 micrometer.xlsx]

## Sheet: Sheet1
Source Data. Quantification of histological samples following LD and NMDA damage.
Figure Suppl 1G: NMDA damage, number of 4c12+/EdU+ cells colabelled per 300 mm
	Mean	SEM	n
Control	8.333	2.261	6
7DR NMDA	44.143	5.886	7
14DR NMDA	32.25	2.769	8
4c12+/EdU+ cells/300 um
Control	7DR NMDA	14DR NMDA
10	38	45
10	37	31
13	46	25
2	46	41
14	43	27
1	24	37
	75	24
		28
