# Supplementary material for: Common and divergent gene regulatory networks control injury-induced and developmental neurogenesis in zebrafish retina
Source: Nat Commun. 2023 Dec 20;14:8477. doi: 10.1038/s41467-023-44142-w (PMC10733277; doi:10.1038/s41467-023-44142-w)
Supplement: Supplementary file 12 — Source Data [file 41467_2023_44142_MOESM12_ESM.zip › Figure Suppl 1H- NMDA damage, number of Zpr1+EdU+ cells colabelled per 300 micrometer.xlsx]

## Sheet: Sheet1
Source Data. Quantification of histological samples following LD and NMDA damage.
Figure Suppl 1H: NMDA damage, number of Zpr1+/EdU+ cells colabelled per 300 mm
	Mean	SEM	n
Control	0.167	0.167	6
7DR NMDA	9.143	1.565	7
14DR NMDA	13	1.718	7
Zpr1+/EdU+ cells/300 um
Control	7DR NMDA	14DR NMDA
0	9	16
0	11	20
0	9	11
1	14	10
0	2	13
0	13	15
	6	6
