# Supplementary material for: Common and divergent gene regulatory networks control injury-induced and developmental neurogenesis in zebrafish retina
Source: Nat Commun. 2023 Dec 20;14:8477. doi: 10.1038/s41467-023-44142-w (PMC10733277; doi:10.1038/s41467-023-44142-w)
Supplement: Supplementary file 12 — Source Data [file 41467_2023_44142_MOESM12_ESM.zip › Figure Suppl 1K NMDA damage, number of GFAP+EdU+ cells colabelled per 300 micrometer.xlsx]

## Sheet: Sheet1
Source Data. Quantification of histological samples following LD and NMDA damage.
Figure Suppl 1K NMDA damage, number of GFAP+/EdU+ cells colabelled per 300 mm
	Mean	SEM	n
Control	0	0	2
7DR NMDA	0.6	0.245	5
14DR NMDA	1.125	0.295	8
GFAP+/EdU+ cells/300 um
Control	7DR NMDA	14DR NMDA
0	0	2
0	1	1
	1	0
	0	1
	1	1
		0
		2
		2
