# Supplementary material for: Common and divergent gene regulatory networks control injury-induced and developmental neurogenesis in zebrafish retina
Source: Nat Commun. 2023 Dec 20;14:8477. doi: 10.1038/s41467-023-44142-w (PMC10733277; doi:10.1038/s41467-023-44142-w)
Supplement: Supplementary file 12 — Source Data [file 41467_2023_44142_MOESM12_ESM.zip › Figure Suppl 1L- NMDA damage, number of Lcp1+EdU+ cells colabelled per 300 micrometer.xlsx]

## Sheet: Sheet1
Source Data. Quantification of histological samples following LD and NMDA damage.
Figure Suppl 1L: NMDA damage, number of Lcp1+/EdU+ cells colabelled per 300 mm
	Mean	SEM	n
Control	0.857	0.404	7
7DR NMDA	1.7	0.496	10
14DR NMDA	1.333	0.422	6
Lcp1+/EdU+ cells/300 um
Control	7DR NMDA	14DR NMDA
0	2	1
0	5	1
3	0	3
1	3	2
1	0	1
1	2	0
0	2
	0
	2
	1
