# Supplementary material for: Common and divergent gene regulatory networks control injury-induced and developmental neurogenesis in zebrafish retina
Source: Nat Commun. 2023 Dec 20;14:8477. doi: 10.1038/s41467-023-44142-w (PMC10733277; doi:10.1038/s41467-023-44142-w)
Supplement: Supplementary file 12 — Source Data [file 41467_2023_44142_MOESM12_ESM.zip › Figure Suppl 2B- LD damage, number of DAPI cells per 100 micrometer.xlsx]

## Sheet: Sheet1
Source Data. Quantification of histological samples following LD and NMDA damage.
Figure Suppl 2B: LD damage, number of DAPI cells per 100 mm
	Mean	SEM	n
7DR LD	179	8.296	11
14DR LD	179.125	10.957	8
21DR LD	179.7	7.138	10
DAPI nuclei/100 mm
7DR LD	14DR LD	21DR LD
133	183	185
195	181	181
163	204	145
150	168	174
196	135	179
197	146	158
178	183	226
228	233	163
186		199
150		187
193
