# Supplementary material for: Common and divergent gene regulatory networks control injury-induced and developmental neurogenesis in zebrafish retina
Source: Nat Commun. 2023 Dec 20;14:8477. doi: 10.1038/s41467-023-44142-w (PMC10733277; doi:10.1038/s41467-023-44142-w)
Supplement: Supplementary file 12 — Source Data [file 41467_2023_44142_MOESM12_ESM.zip › Figure Suppl 2C- LD damage, number of 4c12+EdU+ cells colabelled per 300 micrometer.xlsx]

## Sheet: Sheet1
Source Data. Quantification of histological samples following LD and NMDA damage.
Figure Suppl 2C: LD damage, number of 4c12+/EdU+ cells colabelled per 300 mm
	Mean	SEM	n
7DR LD	101.357	7.922	14
14DR LD	119.333	10.169	12
21DR LD	108.538	6.675	13
4c12+/EdU+ cells/300 um
7DR LD	14DR LD	21DR LD
92	124	117
126	101	56
60	121	140
73	166	86
63	149	114
126	177	107
80	83	102
103	110	146
150	72	89
150	153	95
89	97	121
88	79	133
125		105
94
