# Supplementary material for: Common and divergent gene regulatory networks control injury-induced and developmental neurogenesis in zebrafish retina
Source: Nat Commun. 2023 Dec 20;14:8477. doi: 10.1038/s41467-023-44142-w (PMC10733277; doi:10.1038/s41467-023-44142-w)
Supplement: Supplementary file 12 — Source Data [file 41467_2023_44142_MOESM12_ESM.zip › Figure Suppl 2D- LD damage, number of GFAP+EdU+ cells colabelled per 300 micrometer.xlsx]

## Sheet: Sheet1
Source Data. Quantification of histological samples following LD and NMDA damage.
Figure Suppl 2D: LD damage, number of GFAP+/EdU+ cells colabelled per 300 mm
	Mean	SEM	n
7DR LD	4.5	0.653	14
14DR LD	3.333	0.732	12
21DR LD	3.538	0.538	13
GFAP+/EdU+ cells/300 um
7DR LD	14DR LD	21DR LD
5	5	5
9	2	5
2	3	4
4	3	4
3	4	2
2	2	3
6	4	4
4	1	6
4	2	2
3	10	0
2	4	7
4	0	2
5		2
10
