# Supplementary material for: Common and divergent gene regulatory networks control injury-induced and developmental neurogenesis in zebrafish retina
Source: Nat Commun. 2023 Dec 20;14:8477. doi: 10.1038/s41467-023-44142-w (PMC10733277; doi:10.1038/s41467-023-44142-w)
Supplement: Supplementary file 12 — Source Data [file 41467_2023_44142_MOESM12_ESM.zip › Figure Suppl 2F- LD damage, number of HuCD+EdU+ cells colabelled per 300 micrometer.xlsx]

## Sheet: Sheet1
Source Data. Quantification of histological samples following LD and NMDA damage.
Figure Suppl 2F: LD damage, number of HuC/D+/EdU+ cells colabelled per 300 mm
	Mean	SEM	n
7DR LD	89.842	7.174	19
14DR LD	72	7.937	17
21DR LD	80.222	10.758	18
HuC/D+/EdU+ cells/300 um
7DR LD	14DR LD	21DR LD
38	54	78
82	95	122
57	67	36
61	67	72
75	25	46
34	103	28
78	56	47
128	30	23
123	14	148
116	48	55
131	84	65
130	81	87
55	96	108
108	129	163
122	77	126
105	71	35
81	127	52
95		153
88
