# Supplementary material for: Common and divergent gene regulatory networks control injury-induced and developmental neurogenesis in zebrafish retina
Source: Nat Commun. 2023 Dec 20;14:8477. doi: 10.1038/s41467-023-44142-w (PMC10733277; doi:10.1038/s41467-023-44142-w)
Supplement: Supplementary file 12 — Source Data [file 41467_2023_44142_MOESM12_ESM.zip › Figure Suppl 2G- LD damage, number of PKCa+EdU+ cells colabelled per 300 micrometer.xlsx]

## Sheet: Sheet1
Source Data. Quantification of histological samples following LD and NMDA damage.
Figure Suppl 2G: LD damage, number of PKCa+/EdU+ cells colabelled per 300 mm
	Mean	SEM	n
7DR LD	7.769	1.494	13
14DR LD	6.308	0.711	13
21DR LD	5.929	0.874	14
PKCa+/EdU+ cells/300 um
7DR LD	14DR LD	21DR LD
7	6	3
13	9	6
7	5	2
4	2	5
5	9	5
7	9	7
5	2	10
0	5	14
21	7	4
12	9	5
3	7	6
11	8	5
6	4	9
		2
