# Supplementary material for: Common and divergent gene regulatory networks control injury-induced and developmental neurogenesis in zebrafish retina
Source: Nat Commun. 2023 Dec 20;14:8477. doi: 10.1038/s41467-023-44142-w (PMC10733277; doi:10.1038/s41467-023-44142-w)
Supplement: Supplementary file 12 — Source Data [file 41467_2023_44142_MOESM12_ESM.zip › Figure Suppl 6A- Number of ONL EdU+ cells per 300 mm.xlsx]

## Sheet: Sheet1
Source Data. Quantification of histological samples following LD and NMDA damage.
NMDA damage in WT and mmp9-/-.
Figure Suppl 6A: Number of ONL EdU+ cells per 300 mm
	Mean	SEM	n
WT 7DR NMDA	71.692	4.384	13
mmp9-/- 7DR NMDA	65.333	6.9	12
ONL EdU+ cells/300 um
NMDA
WT	mmp9-/-
77	37
81	49
74	47
78	64
106	85
47	73
49	39
53	57
69	45
66	93
76	83
83	112
73
