# Supplementary material for: Common and divergent gene regulatory networks control injury-induced and developmental neurogenesis in zebrafish retina
Source: Nat Commun. 2023 Dec 20;14:8477. doi: 10.1038/s41467-023-44142-w (PMC10733277; doi:10.1038/s41467-023-44142-w)
Supplement: Supplementary file 12 — Source Data [file 41467_2023_44142_MOESM12_ESM.zip › Figure Suppl 6B- Number of INL+GCL EdU+ cells per 300 micrometer.xlsx]

## Sheet: Sheet1
Source Data. Quantification of histological samples following LD and NMDA damage.
NMDA damage in WT and mmp9-/-.
Figure Suppl 6B: Number of INL+GCL EdU+ cells per 300 mm
	Mean	SEM	n
WT 7DR NMDA	102.231	8.721	13
mmp9-/- 7DR NMDA	121	7.259	12
INL+GCL EdU+ cells/300 mm
NMDA
WT	mmp9-/-
83	125
129	103
120	115
140	76
120	105
81	85
50	145
84	128
108	142
57	161
158	137
98	130
101
