# Supplementary material for: Common and divergent gene regulatory networks control injury-induced and developmental neurogenesis in zebrafish retina
Source: Nat Commun. 2023 Dec 20;14:8477. doi: 10.1038/s41467-023-44142-w (PMC10733277; doi:10.1038/s41467-023-44142-w)
Supplement: Supplementary file 12 — Source Data [file 41467_2023_44142_MOESM12_ESM.zip › Figure Suppl 6C- Number of ONL EdU+ cells per 300 micrometer.xlsx]

## Sheet: Sheet1
Source Data. Quantification of histological samples following LD and NMDA damage.
LD damage in WT and mmp9-/-.
Figure Suppl 6C: Number of ONL EdU+ cells per 300 mm
	Mean	SEM	n
WT 7DR LD	97.435	3.51	23
mmp9-/- 7DR LD	113.409	6.209	22
ONL EdU+ cells/300 mm
LD
WT	mmp9-/-
115	127
93	111
108	88
73	65
102	152
84	63
98	114
89	131
96	118
97	165
88	120
99	152
80	144
98	135
97	139
101	86
76	82
121	94
108	122
132	97
68	74
132	116
86
