# Supplementary material for: Common and divergent gene regulatory networks control injury-induced and developmental neurogenesis in zebrafish retina
Source: Nat Commun. 2023 Dec 20;14:8477. doi: 10.1038/s41467-023-44142-w (PMC10733277; doi:10.1038/s41467-023-44142-w)
Supplement: Supplementary file 12 — Source Data [file 41467_2023_44142_MOESM12_ESM.zip › Figure Suppl 6D- Number of INL+GCL EdU+ cells per 300 micrometer.xlsx]

## Sheet: Sheet1
Source Data. Quantification of histological samples following LD and NMDA damage.
LD damage in WT and mmp9-/-.
Figure Suppl 6D: Number of INL+GCL EdU+ cells per 300 mm
	Mean	SEM	n
WT 7DR LD	70.739	5.073	23
mmp9-/- 7DR LD	114.227	10.658	22
INL+GCL EdU+ cells/300 mm
LD
WT	mmp9-/-
88	201
73	100
88	57
86	56
65	241
88	87
74	119
35	147
64	144
73	164
43	84
84	141
46	125
89	151
75	113
91	86
60	32
95	113
54	109
49	111
46	39
135	93
26
