# Supplementary material for: Common and divergent gene regulatory networks control injury-induced and developmental neurogenesis in zebrafish retina
Source: Nat Commun. 2023 Dec 20;14:8477. doi: 10.1038/s41467-023-44142-w (PMC10733277; doi:10.1038/s41467-023-44142-w)
Supplement: Supplementary file 12 — Source Data [file 41467_2023_44142_MOESM12_ESM.zip › Figure Suppl 6G- Number of EdU+ cells per 300 mm.xlsx]

## Sheet: Sheet1
Source Data. Quantification of histological samples following LD and NMDA damage.
NMDA and LD damage in WT and mmp9-/-.
Figure Suppl 6G: Number of EdU+ cells per 300 mm
	Mean	SEM	n
WT 3DR PBS	2.2	0.663	5
mmp9-/- 3DR PBS	1.4	0.51	5
WT 3DR NMDA	239	47.757	5
mmp9-/- 3DR NMDA	213.2	45.984	5
WT 3DR LD	226	17.497	8
mmp9-/- 3DR LD	319.375	36.324	8
EdU+ cells/300 mm
3DR PBS		3DR NMDA		3DR LD
WT	mmp9-/-	WT	mmp9-/-	WT	mmp9-/-
2	3	269	349	281	208
2	2	273	285	246	409
0	1	100	94	242	194
3	1	380	152	210	397
4	0	173	186	195	214
				240	436
				125	297
				269	400
