# Supplementary material for: Common and divergent gene regulatory networks control injury-induced and developmental neurogenesis in zebrafish retina
Source: Nat Commun. 2023 Dec 20;14:8477. doi: 10.1038/s41467-023-44142-w (PMC10733277; doi:10.1038/s41467-023-44142-w)
Supplement: Supplementary file 12 — Source Data [file 41467_2023_44142_MOESM12_ESM.zip › Figure Suppl 6H- Percentage of EdU+ cells per layer.xlsx]

## Sheet: Sheet1
Source Data. Quantification of histological samples following LD and NMDA damage.
NMDA and LD damage in WT and mmp9-/-.
Figure Suppl 6H: Percentage of EdU+ cells per layer
	Mean	SEM	n
WT 3DR ONL PBS	90	10	5
WT 3DR INL+GCL PBS	10	10	5
mmp9-/- 3DR ONL PBS	87	8.307	5
mmp9-/- 3DR INL+GCL PBS	13	8.307	5
WT 3DR NMDA ONL	40.82	5.475	5
WT 3DR NMDA INL+GCL	59.18	5.475	5
mmp9-/- 3DR NMDA ONL	34.42	3.423	5
mmp9-/- 3DR NMDA INL+GCL	64.98	2.957	5
WT 3DR LD ONL	59.231	3.201	8
WT 3DR LD INL+GCL	40.769	3.201	8
mmp9-/- 3DR LD ONL	48.638	2.073	8
mmp9-/- 3DR LD INL+GCL	51.363	2.073	8
Percentage of EdU+/layer
3DR PBS				3DR NMDA				3DR LD
WT		mmp9-/-		WT		mmp9-/-		WT		mmp9-/-
ONL	INL + GCL	ONL	INL + GCL	ONL	INL + GCL	ONL	INL + GCL	ONL	INL + GCL	ONL	INL + GCL
100	0	75	25	31.2	68.8	38.1	61.9	58.1	41.9	45.6	54.4
50	50	100	0	34.8	65.2	32.6	67.4	50	50	47.2	52.8
100	0	100	0	41	59	34	66	55	45.1	47.9	52.1
100	0	60	40	35.3	64.7	44.1	55.9	50	50	56.9	43.1
100	0	100	0	61.8	38.2	23.3	73.7	65.5	34.5	58.6	41.4
								56	44	46.1	53.9
								77.3	22.7	43.4	56.6
								62	38	43.4	56.6
