# Supplementary material for: Common and divergent gene regulatory networks control injury-induced and developmental neurogenesis in zebrafish retina
Source: Nat Commun. 2023 Dec 20;14:8477. doi: 10.1038/s41467-023-44142-w (PMC10733277; doi:10.1038/s41467-023-44142-w)
Supplement: Supplementary file 12 — Source Data [file 41467_2023_44142_MOESM12_ESM.zip › Figure Suppl 6I- Ratio of EdU+ INL+GCL cells per EdU+ ONL cells.xlsx]

## Sheet: Sheet1
Source Data. Quantification of histological samples following LD and NMDA damage.
NMDA and LD damage in WT and mmp9-/-.
Figure Suppl 6I: Ratio of EdU+ INL+GCL cells per EdU+ ONL cells
	Ratio	SEM	n
WT 3DR NMDA	1.58	0.276	5
mmp9-/- 3DR NMDA	1.94	0.254	5
WT 3DR LD	0.588	0.069	8
mmp9-/- 3DR LD	0.85	0.065	8
3DR NMDA		3DR LD
WT	mmp9-/-	WT	mmp9-/-
2.2	1.6	0.6	0.7
1.9	2.1	0.8	0.8
1.4	1.9	0.7	0.9
1.8	1.3	0.8	0.7
0.6	2.8	0.5	0.6
		0.6	1.1
		0.2	1.1
		0.5	0.9
