# Supplementary material for: Common and divergent gene regulatory networks control injury-induced and developmental neurogenesis in zebrafish retina
Source: Nat Commun. 2023 Dec 20;14:8477. doi: 10.1038/s41467-023-44142-w (PMC10733277; doi:10.1038/s41467-023-44142-w)
Supplement: Supplementary file 12 — Source Data [file 41467_2023_44142_MOESM12_ESM.zip › Figure Suppl 6J- Number of HuCD+EdU+ colabelled cells per 300 mm.xlsx]

## Sheet: Sheet1
Source Data. Quantification of histological samples following LD and NMDA damage.
NMDA and LD damage in WT and mmp9-/-.
Figure Suppl 6J: Number of HuCD+/EdU+ colabelled cells per 300 mm
	Mean	SEM	n
WT 3DR PBS	0	0	5
mmp9-/- 3DR PBS	0.2	0.2	5
WT 3DR NMDA	65	19.69	5
mmp9-/- 3DR NMDA	60	14.509	5
WT 3DR LD	37.375	8.298	8
mmp9-/- 3DR LD	95.5	12.809	8
3DR PBS		3DR NMDA		3DR LD
WT	mmp9-/-	WT	mmp9-/-	WT	mmp9-/-
0	0	99	82	4	74
0	0	67	96	67	122
0	0	24	23	52	50
0	1	117	29	46	84
0	0	18	70	17	54
				54	122
				10	105
				49	153
