# Supplementary material for: Common and divergent gene regulatory networks control injury-induced and developmental neurogenesis in zebrafish retina
Source: Nat Commun. 2023 Dec 20;14:8477. doi: 10.1038/s41467-023-44142-w (PMC10733277; doi:10.1038/s41467-023-44142-w)
Supplement: Supplementary file 12 — Source Data [file 41467_2023_44142_MOESM12_ESM.zip › Figure Suppl 8B- 36h NMDA damage, number of PCNA+ cells per 300 micrometer in INL.xlsx]

## Sheet: Sheet1
Source Data. Quantification of histological samples following LD and NMDA damage.
Figure Suppl 8B: 36h NMDA damage, number of PCNA+ cells per 300 mm in INL
Morpholino	Mean	SEM	n
Standart Control	45.4	3.1	14
pcna	17.6	2.8	14
foxj1a	15	1.9	19
PCNA+ cells INL/300 mm
Morpholino
Standard Control	pcna	foxj1a
49	19	25
51	27	2
34	6	18
22	4	15
63	10	18
47	11	17
37	19	3
60	29	9
33	11	12
52	16	7
43	35	18
45	20	40
60	5	18
39	35	9
		17
		20
		16
		15
		7
