# Supplementary material for: Common and divergent gene regulatory networks control injury-induced and developmental neurogenesis in zebrafish retina
Source: Nat Commun. 2023 Dec 20;14:8477. doi: 10.1038/s41467-023-44142-w (PMC10733277; doi:10.1038/s41467-023-44142-w)
Supplement: Supplementary file 12 — Source Data [file 41467_2023_44142_MOESM12_ESM.zip › Figure Suppl 8C- 36h NMDA damage, number of PCNA+ cells per 300 micrometer in ONL.xlsx]

## Sheet: Sheet1
Source Data. Quantification of histological samples following LD and NMDA damage.
Figure Suppl 8C: 36h NMDA damage, number of PCNA+ cells per 300 mm in ONL
Morpholino	Mean	SEM	n
Standart Control	9.4	1.5	14
pcna	7	1	14
foxj1a	6.7	0.9	19
PCNA+ cells ONL/300 mm
Morpholino
Standard Control	pcna	foxj1a
12	10	6
18	7	4
7	14	0
17	9	3
13	8	7
3	4	5
3	6	12
4	12	4
15	9	7
17	4	6
8	1	12
5	3	4
2	2	15
7	9	4
		9
		11
		9
		2
		7
