# Supplementary material for: Common and divergent gene regulatory networks control injury-induced and developmental neurogenesis in zebrafish retina
Source: Nat Commun. 2023 Dec 20;14:8477. doi: 10.1038/s41467-023-44142-w (PMC10733277; doi:10.1038/s41467-023-44142-w)
Supplement: Supplementary file 12 — Source Data [file 41467_2023_44142_MOESM12_ESM.zip › Figure Suppl 8E- 36h Light damage, number of PCNA+ cells per 300 micrometer in INL.xlsx]

## Sheet: Sheet1
Source Data. Quantification of histological samples following LD and NMDA damage.
Figure Suppl 8E: 36h Light damage, number of PCNA+ cells per 300 micrometer in INL
Morpholino	Mean	SEM	n
Standart Control	37.5	3.5	10
pcna	14.9	2.8	10
foxj1a	32.6	3	13
PCNA+ cells INL/300 mm
Morpholino
Standard Control	pcna	foxj1a
57	4	41
30	27	39
39	15	48
50	17	52
36	31	31
32	7	27
40	15	32
24	17	40
45	9	22
22	7	27
		28
		22
		15
