# Supplementary material for: Common and divergent gene regulatory networks control injury-induced and developmental neurogenesis in zebrafish retina
Source: Nat Commun. 2023 Dec 20;14:8477. doi: 10.1038/s41467-023-44142-w (PMC10733277; doi:10.1038/s41467-023-44142-w)
Supplement: Supplementary file 12 — Source Data [file 41467_2023_44142_MOESM12_ESM.zip › Figure Suppl 8F- 36h Light damage, number of PCNA+ cells per 300 micrometer in ONL.xlsx]

## Sheet: Sheet1
Source Data. Quantification of histological samples following LD and NMDA damage.
Figure Suppl 8F: 36h Light damage, number of PCNA+ cells per 300 mm in ONL
Morpholino	Mean	SEM	n
Standart Control	8.1	1.8	10
pcna	7.9	1.1	10
foxj1a	12.6	1.3	13
PCNA+ cells ONL/300 mm
Morpholino
Standard Control	pcna	foxj1a
4	13	14
2	6	18
7	11	14
10	6	16
11	9	14
6	3	9
0	6	8
11.4	4.4	14
20	11.9	4.5
9.5	9	14.2
		11.8
		5.4
		21.2
